# Supplementary material for: Identifying silver ore sources for the earliest coins of Athens
Source: Archaeol Anthropol Sci. 2025 Jan 25;17(2):45. doi: 10.1007/s12520-024-02120-3 (PMC11762618; doi:10.1007/s12520-024-02120-3)
Supplement: Supplementary file 1 — Supplementary file1 (XLSX 14.0 KB) [file 12520_2024_2120_MOESM1_ESM.xlsx]

## Sheet: Table for paper
No.	Short reference	F1	F2	F3	206Pb/ 204Pb	2 sigma	207Pb/ 204Pb	2 sigma	208Pb/ 204Pb	2 sigma	207Pb/ 206Pb	2 sigma	208Pb/ 206Pb	2 sigma	Tmod (Ma)	m	k
1	BM Hist 1*	-0.572311	1.08842	-0.761598	18.5						0.84477		2.08911
2	BM Hist 3*	-2.13053	0.539988	-0.854463	18.72						0.83511		2.07183
3	Em 16	-2.17735	-0.596102	0.0199976	18.7768	0.000666	15.6824	0.00074	38.8101	0.00224	0.8352	1.504e-05	2.06692	6.96e-05	85	9.856	3.877
4	Em 14	0.687504	-0.168511	-0.388085	18.3274	0.000676	15.6474	0.000704	38.4122	0.00232	0.853771	1.25e-05	2.0959	5.94e-05	350	9.816	3.951
5	Cheld 2	-0.302252	0.0355384	-0.277528	18.4821	0.000724	15.6557	0.000632	38.5784	0.00179	0.84709	1.03e-05	2.08739	3.66e-05	252	9.813	3.939
6	Em 15	0.137505	0.235341	-0.24422	18.422	0.000954	15.6544	0.00094	38.5455	0.00426	0.849776	1.55e-05	2.09246	0.0001714	294	9.821	3.961
7	Cheld 3	-0.451409	0.113033	-0.178285	18.512	0.000864	15.661	0.00092	38.6216	0.00272	0.845997	1.072e-05	2.08635	6.68e-05	240	9.827	3.944
8	Em 21	-1.87524	-0.928025	-0.325779	18.7022	0.000758	15.6659	0.00086	38.6816	0.00402	0.837642	1.056e-05	2.0682	0.0001148	108	9.807	3.853
9	Sar 8024	-0.955098	1.3518	0.351184	18.6387	0.000798	15.6827	0.000752	38.9023	0.00232	0.841403	8.44e-06	2.08716	4.66e-05	188	9.885	4.013
10	BM Diad 1*	1.16884	-0.00653046	-0.778429	18.233						0.85701		2.10099
11	Em 17	-1.51765	-0.498813	-0.114527	18.6685	0.000704	15.6723	0.000698	38.7114	0.00282	0.839502	1.104e-05	2.07357	6.9e-05	146	9.838	3.892
12	BM Chal 9*	1.40516	0.306561	-1.30341	18.167						0.85861		2.10433
13	Em 18	-1.68636	-1.06472	-0.237849	18.6785	0.000864	15.6696	0.000726	38.6543	0.00242	0.838931	9.32e-06	2.06946	8.24e-05	133	9.826	3.856
14	Sar 8023	-2.17362	-0.779344	-0.00260859	18.7725	0.00112	15.6824	0.000976	38.7873	0.00412	0.835385	1.396e-05	2.06616	0.0001234	88	9.857	3.868
15	Em 13	-1.46519	-0.467916	-0.138338	18.6592	0.000694	15.6706	0.00065	38.7031	0.00252	0.839833	1.132e-05	2.07419	7.8e-05	149	9.834	3.893
16	Em 19	1.14952	0.247213	-0.404349	18.2642	0.000634	15.6423	0.00057	38.3922	0.001576	0.856458	1.022e-05	2.10209	6.22e-05	387	9.812	3.982
17	2544	0.108538	-0.409262	-1.64292	18.3222	0.001218	15.5913	0.000998	38.2698	0.0022	0.850936	7.76e-06	2.0887	3.74e-05	247	9.595	3.859
18	Em 23	-1.93987	-0.455902	-0.031201	18.7387	0.00095	15.678	0.000926	38.7848	0.00294	0.836663	1.388e-05	2.06975	6.52e-05	105	9.847	3.887
19	Em 20	-0.986705	0.185634	0.233627	18.6216	0.001214	15.683	0.001052	38.7639	0.00254	0.842205	1.348e-05	2.08176	4.04e-05	201	9.89	3.953
20	Em 22	-0.517387	0.453206	0.102486	18.5454	0.000748	15.6732	0.0008	38.7104	0.00336	0.845127	1.654e-05	2.08727	0.0001236	238	9.868	3.972
21	BM Eret 17*	-1.86389	1.96701	-0.400413	18.729						0.83543		2.08076
22	BM Eret 18*	-1.80124	0.243841	-0.0716682	18.723						0.83703		2.07409
* = Gale, N.H., Gentner, W., and Wagner, G.A. (1980) ‘Mineralogical and geographical silver sources of archaic Greek coinage’, in Metallurgy in numismatics. London: Royal Numismatic Society, pp. 3–49.
