# Supplementary material for: Identifying silver ore sources for the earliest coins of Athens
Source: Archaeol Anthropol Sci. 2025 Jan 25;17(2):45. doi: 10.1007/s12520-024-02120-3 (PMC11762618; doi:10.1007/s12520-024-02120-3)
Supplement: Supplementary file 3 — Supplementary file3 (ZIP 65.3 KB) [file 12520_2024_2120_MOESM3_ESM.zip]

Archive with 45 entries (44 files):
- kml/
- kml/Cheldrauch 1899 1900 3.kml
- __MACOSX/kml/._Cheldrauch 1899 1900 3.kml
- kml/Empedokles 18.kml
- __MACOSX/kml/._Empedokles 18.kml
- kml/Empedokles 19.kml
- __MACOSX/kml/._Empedokles 19.kml
- kml/Cheldrauch 1899 1900 2.kml
- __MACOSX/kml/._Cheldrauch 1899 1900 2.kml
- kml/Saroglou 8023.kml
- __MACOSX/kml/._Saroglou 8023.kml
- kml/Empedokles 22.kml
- __MACOSX/kml/._Empedokles 22.kml
- kml/Empedokles 23.kml
- __MACOSX/kml/._Empedokles 23.kml
- kml/Saroglou 8024.kml
- __MACOSX/kml/._Saroglou 8024.kml
- kml/Empedokles 21.kml
- __MACOSX/kml/._Empedokles 21.kml
- kml/BMG3 GUnc 4 Chalcis 9 MC552.kml
- __MACOSX/kml/._BMG3 GUnc 4 Chalcis 9 MC552.kml
- kml/Empedokles 20.kml
- __MACOSX/kml/._Empedokles 20.kml
- kml/BM 1841 B 1379  Histiaea 1.kml
- __MACOSX/kml/._BM 1841 B 1379  Histiaea 1.kml
- kml/2544 5492.kml
- __MACOSX/kml/._2544 5492.kml
- kml/BM 1866Diadus 1 MC544.kml
- __MACOSX/kml/._BM 1866Diadus 1 MC544.kml
- kml/Empedokles 13.kml
- __MACOSX/kml/._Empedokles 13.kml
- kml/Empedokles 17.kml
- __MACOSX/kml/._Empedokles 17.kml
- kml/Empedokles 16.kml
- __MACOSX/kml/._Empedokles 16.kml
- kml/BMG3182  BMC 17 Eretria.kml
- __MACOSX/kml/._BMG3182  BMC 17 Eretria.kml
- kml/Empedokles 14.kml
- __MACOSX/kml/._Empedokles 14.kml
- kml/BM1866  Histiaea 3.kml
- __MACOSX/kml/._BM1866  Histiaea 3.kml
- kml/Empedokles 15.kml
- __MACOSX/kml/._Empedokles 15.kml
- kml/BM RPK p71A 1  Eretria 18.kml
- __MACOSX/kml/._BM RPK p71A 1  Eretria 18.kml
