# Supplementary material for: Identifying silver ore sources for the earliest coins of Athens
Source: Archaeol Anthropol Sci. 2025 Jan 25;17(2):45. doi: 10.1007/s12520-024-02120-3 (PMC11762618; doi:10.1007/s12520-024-02120-3)
Supplement: Supplementary file 3 — Supplementary file3 (ZIP 65.3 KB) [file 12520_2024_2120_MOESM3_ESM.zip › kml/Empedokles 18.kml]

<?xml version="1.0" encoding="utf-8"?>
<kml xmlns="http://www.opengis.net/kml/2.2">
  <Document>
    <name>Empedokles 18</name>
    <Placemark>
      <Snippet maxLines="0"> </Snippet>
      <description> </description>
      <name></name>
      <Style>
        <IconStyle>
          <Icon>
            <href>https://maps.google.com/mapfiles/kml/paddle/ylw-blank.png</href>
          </Icon>
          <color>ffdfffff</color>
        </IconStyle>
      </Style>
      <Point>
        <coordinates>27.4298034286514,42.3356518448641,0</coordinates>
      </Point>
    </Placemark>
    <Placemark>
      <Snippet maxLines="0"> </Snippet>
      <description> </description>
      <name></name>
      <Style>
        <IconStyle>
          <Icon>
            <href>https://maps.google.com/mapfiles/kml/paddle/ylw-blank.png</href>
          </Icon>
          <color>ffbfffff</color>
        </IconStyle>
      </Style>
      <Point>
        <coordinates>12.1917939574009,47.4949900859329,0</coordinates>
      </Point>
    </Placemark>
    <Placemark>
      <Snippet maxLines="0"> </Snippet>
      <description> </description>
      <name></name>
      <Style>
        <IconStyle>
          <Icon>
            <href>https://maps.google.com/mapfiles/kml/paddle/ylw-blank.png</href>
          </Icon>
          <color>ff9fffff</color>
        </IconStyle>
      </Style>
      <Point>
        <coordinates>32.3895071128947,38.0808524422216,0</coordinates>
      </Point>
    </Placemark>
    <Placemark>
      <Snippet maxLines="0"> </Snippet>
      <description> </description>
      <name></name>
      <Style>
        <IconStyle>
          <Icon>
            <href>https://maps.google.com/mapfiles/kml/paddle/ylw-blank.png</href>
          </Icon>
          <color>ff9fffff</color>
        </IconStyle>
      </Style>
      <Point>
        <coordinates>27.5061216667815,41.9936721685711,0</coordinates>
      </Point>
    </Placemark>
    <Placemark>
      <Snippet maxLines="0"> </Snippet>
      <description> </description>
      <name></name>
      <Style>
        <IconStyle>
          <Icon>
            <href>https://maps.google.com/mapfiles/kml/paddle/ylw-blank.png</href>
          </Icon>
          <color>ff80ffff</color>
        </IconStyle>
      </Style>
      <Point>
        <coordinates>8.74204638769536,51.9880587989559,0</coordinates>
      </Point>
    </Placemark>
    <Placemark>
      <Snippet maxLines="0"> </Snippet>
      <description> </description>
      <name></name>
      <Style>
        <IconStyle>
          <Icon>
            <href>https://maps.google.com/mapfiles/kml/paddle/ylw-blank.png</href>
          </Icon>
          <color>ff80ffff</color>
        </IconStyle>
      </Style>
      <Point>
        <coordinates>12.2207065987963,47.475195360661,0</coordinates>
      </Point>
    </Placemark>
    <Placemark>
      <Snippet maxLines="0"> </Snippet>
      <description> </description>
      <name></name>
      <Style>
        <IconStyle>
          <Icon>
            <href>https://maps.google.com/mapfiles/kml/paddle/ylw-blank.png</href>
          </Icon>
          <color>ff80ffff</color>
        </IconStyle>
      </Style>
      <Point>
        <coordinates>8.77454858840582,52.2478895034796,0</coordinates>
      </Point>
    </Placemark>
    <Placemark>
      <Snippet maxLines="0"> </Snippet>
      <description> </description>
      <name></name>
      <Style>
        <IconStyle>
          <Icon>
            <href>https://maps.google.com/mapfiles/kml/paddle/ylw-blank.png</href>
          </Icon>
          <color>ff80ffff</color>
        </IconStyle>
      </Style>
      <Point>
        <coordinates>11.8797968381868,47.4645654805752,0</coordinates>
      </Point>
    </Placemark>
    <Placemark>
      <Snippet maxLines="0"> </Snippet>
      <description> </description>
      <name></name>
      <Style>
        <IconStyle>
          <Icon>
            <href>https://maps.google.com/mapfiles/kml/paddle/ylw-blank.png</href>
          </Icon>
          <color>ff40ffff</color>
        </IconStyle>
      </Style>
      <Point>
        <coordinates>35.1879328691031,37.9690699205162,0</coordinates>
      </Point>
    </Placemark>
    <Placemark>
      <Snippet maxLines="0"> </Snippet>
      <description> </description>
      <name></name>
      <Style>
        <IconStyle>
          <Icon>
            <href>https://maps.google.com/mapfiles/kml/paddle/ylw-blank.png</href>
          </Icon>
          <color>ff20ffff</color>
        </IconStyle>
      </Style>
      <Point>
        <coordinates>15.1769549152763,47.1158667682747,0</coordinates>
      </Point>
    </Placemark>
    <Placemark>
      <Snippet maxLines="0"> </Snippet>
      <description> </description>
      <name></name>
      <Style>
        <IconStyle>
          <Icon>
            <href>https://maps.google.com/mapfiles/kml/paddle/ylw-blank.png</href>
          </Icon>
          <color>ff00e3ff</color>
        </IconStyle>
      </Style>
      <Point>
        <coordinates>8.30988952233458,40.5430674776933,0</coordinates>
      </Point>
    </Placemark>
    <Placemark>
      <Snippet maxLines="0"> </Snippet>
      <description> </description>
      <name></name>
      <Style>
        <IconStyle>
          <Icon>
            <href>https://maps.google.com/mapfiles/kml/paddle/ylw-blank.png</href>
          </Icon>
          <color>ff00c6ff</color>
        </IconStyle>
      </Style>
      <Point>
        <coordinates>-2.72192477689317,52.8064601846443,0</coordinates>
      </Point>
    </Placemark>
    <Placemark>
      <Snippet maxLines="0"> </Snippet>
      <description> </description>
      <name></name>
      <Style>
        <IconStyle>
          <Icon>
            <href>https://maps.google.com/mapfiles/kml/paddle/ylw-blank.png</href>
          </Icon>
          <color>ff00c6ff</color>
        </IconStyle>
      </Style>
      <Point>
        <coordinates>12.201056339234,47.461009674034,0</coordinates>
      </Point>
    </Placemark>
    <Placemark>
      <Snippet maxLines="0"> </Snippet>
      <description> </description>
      <name></name>
      <Style>
        <IconStyle>
          <Icon>
            <href>https://maps.google.com/mapfiles/kml/paddle/ylw-blank.png</href>
          </Icon>
          <color>ff0071ff</color>
        </IconStyle>
      </Style>
      <Point>
        <coordinates>9.12865786745459,36.4051092159793,0</coordinates>
      </Point>
    </Placemark>
    <Placemark>
      <Snippet maxLines="0"> </Snippet>
      <description> </description>
      <name></name>
      <Style>
        <IconStyle>
          <Icon>
            <href>https://maps.google.com/mapfiles/kml/paddle/ylw-blank.png</href>
          </Icon>
          <color>ff0071ff</color>
        </IconStyle>
      </Style>
      <Point>
        <coordinates>11.8642181500404,47.4701767457512,0</coordinates>
      </Point>
    </Placemark>
    <Placemark>
      <Snippet maxLines="0"> </Snippet>
      <description> </description>
      <name></name>
      <Style>
        <IconStyle>
          <Icon>
            <href>https://maps.google.com/mapfiles/kml/paddle/ylw-blank.png</href>
          </Icon>
          <color>ff0055ff</color>
        </IconStyle>
      </Style>
      <Point>
        <coordinates>41.040411077087,40.465823660462,0</coordinates>
      </Point>
    </Placemark>
    <Placemark>
      <Snippet maxLines="0"> </Snippet>
      <description> </description>
      <name></name>
      <Style>
        <IconStyle>
          <Icon>
            <href>https://maps.google.com/mapfiles/kml/paddle/ylw-blank.png</href>
          </Icon>
          <color>ff0055ff</color>
        </IconStyle>
      </Style>
      <Point>
        <coordinates>34.8141764719725,37.8270913100345,0</coordinates>
      </Point>
    </Placemark>
    <Placemark>
      <Snippet maxLines="0"> </Snippet>
      <description> </description>
      <name></name>
      <Style>
        <IconStyle>
          <Icon>
            <href>https://maps.google.com/mapfiles/kml/paddle/ylw-blank.png</href>
          </Icon>
          <color>ff0039ff</color>
        </IconStyle>
      </Style>
      <Point>
        <coordinates>24.7249177620552,36.916132104725,0</coordinates>
      </Point>
    </Placemark>
    <Placemark>
      <Snippet maxLines="0"> </Snippet>
      <description> </description>
      <name></name>
      <Style>
        <IconStyle>
          <Icon>
            <href>https://maps.google.com/mapfiles/kml/paddle/ylw-blank.png</href>
          </Icon>
          <color>ff001cff</color>
        </IconStyle>
      </Style>
      <Point>
        <coordinates>15.7661833666519,47.5045079739098,0</coordinates>
      </Point>
    </Placemark>
    <Placemark>
      <Snippet maxLines="0"> </Snippet>
      <description> </description>
      <name></name>
      <Style>
        <IconStyle>
          <Icon>
            <href>https://maps.google.com/mapfiles/kml/paddle/ylw-blank.png</href>
          </Icon>
          <color>ff0000ff</color>
        </IconStyle>
      </Style>
      <Point>
        <coordinates>22.9181434719056,43.4107077721333,0</coordinates>
      </Point>
    </Placemark>
    <Placemark>
      <Snippet maxLines="0"> </Snippet>
      <description> </description>
      <name></name>
      <Style>
        <IconStyle>
          <Icon>
            <href>https://maps.google.com/mapfiles/kml/paddle/ylw-blank.png</href>
          </Icon>
          <color>ff0000c6</color>
        </IconStyle>
      </Style>
      <Point>
        <coordinates>9.60503212899064,35.5448848937572,0</coordinates>
      </Point>
    </Placemark>
    <Placemark>
      <Snippet maxLines="0"> </Snippet>
      <description> </description>
      <name></name>
      <Style>
        <IconStyle>
          <Icon>
            <href>https://maps.google.com/mapfiles/kml/paddle/ylw-blank.png</href>
          </Icon>
          <color>ff0000aa</color>
        </IconStyle>
      </Style>
      <Point>
        <coordinates>24.7627452381565,36.9609961937136,0</coordinates>
      </Point>
    </Placemark>
    <Placemark>
      <Snippet maxLines="0"> </Snippet>
      <description> </description>
      <name></name>
      <Style>
        <IconStyle>
          <Icon>
            <href>https://maps.google.com/mapfiles/kml/paddle/ylw-blank.png</href>
          </Icon>
          <color>ff00008e</color>
        </IconStyle>
      </Style>
      <Point>
        <coordinates>23.2028660922796,46.3004955943926,0</coordinates>
      </Point>
    </Placemark>
    <Placemark>
      <Snippet maxLines="0"> </Snippet>
      <description> </description>
      <name></name>
      <Style>
        <IconStyle>
          <Icon>
            <href>https://maps.google.com/mapfiles/kml/paddle/ylw-blank.png</href>
          </Icon>
          <color>ff000039</color>
        </IconStyle>
      </Style>
      <Point>
        <coordinates>35.2342736219132,24.4052411875943,0</coordinates>
      </Point>
    </Placemark>
    <Placemark>
      <Snippet maxLines="0"> </Snippet>
      <description> </description>
      <name></name>
      <Style>
        <IconStyle>
          <Icon>
            <href>https://maps.google.com/mapfiles/kml/paddle/ylw-blank.png</href>
          </Icon>
          <color>ff000039</color>
        </IconStyle>
      </Style>
      <Point>
        <coordinates>3.65483408631828,43.9601240459701,0</coordinates>
      </Point>
    </Placemark>
    <Placemark>
      <Snippet maxLines="0"> </Snippet>
      <description> </description>
      <name></name>
      <Style>
        <IconStyle>
          <Icon>
            <href>https://maps.google.com/mapfiles/kml/paddle/ylw-blank.png</href>
          </Icon>
          <color>ff00001c</color>
        </IconStyle>
      </Style>
      <Point>
        <coordinates>7.08103673369993,47.8231508662839,0</coordinates>
      </Point>
    </Placemark>
  </Document>
</kml>
