# Supplementary material for: Identifying silver ore sources for the earliest coins of Athens
Source: Archaeol Anthropol Sci. 2025 Jan 25;17(2):45. doi: 10.1007/s12520-024-02120-3 (PMC11762618; doi:10.1007/s12520-024-02120-3)
Supplement: Supplementary file 3 — Supplementary file3 (ZIP 65.3 KB) [file 12520_2024_2120_MOESM3_ESM.zip › kml/BMG3 GUnc 4 Chalcis 9 MC552.kml]

<?xml version="1.0" encoding="utf-8"?>
<kml xmlns="http://www.opengis.net/kml/2.2">
  <Document>
    <name>BMG3 GUnc 4 Chalcis 9 MC552</name>
    <Placemark>
      <Snippet maxLines="0"> </Snippet>
      <description> </description>
      <name></name>
      <Style>
        <IconStyle>
          <Icon>
            <href>https://maps.google.com/mapfiles/kml/paddle/grn-blank.png</href>
          </Icon>
          <color>ffcfffff</color>
        </IconStyle>
      </Style>
      <Point>
        <coordinates>2.48945443630372,45.5790099762979,0</coordinates>
      </Point>
    </Placemark>
    <Placemark>
      <Snippet maxLines="0"> </Snippet>
      <description> </description>
      <name></name>
      <Style>
        <IconStyle>
          <Icon>
            <href>https://maps.google.com/mapfiles/kml/paddle/grn-blank.png</href>
          </Icon>
          <color>ffcfffff</color>
        </IconStyle>
      </Style>
      <Point>
        <coordinates>8.69962762446511,39.4410582258168,0</coordinates>
      </Point>
    </Placemark>
    <Placemark>
      <Snippet maxLines="0"> </Snippet>
      <description> </description>
      <name></name>
      <Style>
        <IconStyle>
          <Icon>
            <href>https://maps.google.com/mapfiles/kml/paddle/grn-blank.png</href>
          </Icon>
          <color>ff9fffff</color>
        </IconStyle>
      </Style>
      <Point>
        <coordinates>-3.69673567473758,52.5042656345338,0</coordinates>
      </Point>
    </Placemark>
    <Placemark>
      <Snippet maxLines="0"> </Snippet>
      <description> </description>
      <name></name>
      <Style>
        <IconStyle>
          <Icon>
            <href>https://maps.google.com/mapfiles/kml/paddle/grn-blank.png</href>
          </Icon>
          <color>ff70ffff</color>
        </IconStyle>
      </Style>
      <Point>
        <coordinates>8.51552983262428,39.5156308589463,0</coordinates>
      </Point>
    </Placemark>
    <Placemark>
      <Snippet maxLines="0"> </Snippet>
      <description> </description>
      <name></name>
      <Style>
        <IconStyle>
          <Icon>
            <href>https://maps.google.com/mapfiles/kml/paddle/grn-blank.png</href>
          </Icon>
          <color>ff70ffff</color>
        </IconStyle>
      </Style>
      <Point>
        <coordinates>3.89235647971764,46.1875155933354,0</coordinates>
      </Point>
    </Placemark>
    <Placemark>
      <Snippet maxLines="0"> </Snippet>
      <description> </description>
      <name></name>
      <Style>
        <IconStyle>
          <Icon>
            <href>https://maps.google.com/mapfiles/kml/paddle/grn-blank.png</href>
          </Icon>
          <color>ff70ffff</color>
        </IconStyle>
      </Style>
      <Point>
        <coordinates>-3.51436720069104,48.3609834839604,0</coordinates>
      </Point>
    </Placemark>
    <Placemark>
      <Snippet maxLines="0"> </Snippet>
      <description> </description>
      <name></name>
      <Style>
        <IconStyle>
          <Icon>
            <href>https://maps.google.com/mapfiles/kml/paddle/grn-blank.png</href>
          </Icon>
          <color>ff50ffff</color>
        </IconStyle>
      </Style>
      <Point>
        <coordinates>8.06930303501872,47.7088484991242,0</coordinates>
      </Point>
    </Placemark>
    <Placemark>
      <Snippet maxLines="0"> </Snippet>
      <description> </description>
      <name></name>
      <Style>
        <IconStyle>
          <Icon>
            <href>https://maps.google.com/mapfiles/kml/paddle/grn-blank.png</href>
          </Icon>
          <color>ff50ffff</color>
        </IconStyle>
      </Style>
      <Point>
        <coordinates>-5.49890869260451,38.7260016725654,0</coordinates>
      </Point>
    </Placemark>
    <Placemark>
      <Snippet maxLines="0"> </Snippet>
      <description> </description>
      <name></name>
      <Style>
        <IconStyle>
          <Icon>
            <href>https://maps.google.com/mapfiles/kml/paddle/grn-blank.png</href>
          </Icon>
          <color>ff20ffff</color>
        </IconStyle>
      </Style>
      <Point>
        <coordinates>11.4143708581543,50.6482670218182,0</coordinates>
      </Point>
    </Placemark>
    <Placemark>
      <Snippet maxLines="0"> </Snippet>
      <description> </description>
      <name></name>
      <Style>
        <IconStyle>
          <Icon>
            <href>https://maps.google.com/mapfiles/kml/paddle/grn-blank.png</href>
          </Icon>
          <color>ff10ffff</color>
        </IconStyle>
      </Style>
      <Point>
        <coordinates>15.6751340136598,45.2238408162267,0</coordinates>
      </Point>
    </Placemark>
    <Placemark>
      <Snippet maxLines="0"> </Snippet>
      <description> </description>
      <name></name>
      <Style>
        <IconStyle>
          <Icon>
            <href>https://maps.google.com/mapfiles/kml/paddle/grn-blank.png</href>
          </Icon>
          <color>ff10ffff</color>
        </IconStyle>
      </Style>
      <Point>
        <coordinates>-4.27118526164595,38.6084306508626,0</coordinates>
      </Point>
    </Placemark>
    <Placemark>
      <Snippet maxLines="0"> </Snippet>
      <description> </description>
      <name></name>
      <Style>
        <IconStyle>
          <Icon>
            <href>https://maps.google.com/mapfiles/kml/paddle/grn-blank.png</href>
          </Icon>
          <color>ff00ffff</color>
        </IconStyle>
      </Style>
      <Point>
        <coordinates>9.15328396070046,39.4130759377733,0</coordinates>
      </Point>
    </Placemark>
    <Placemark>
      <Snippet maxLines="0"> </Snippet>
      <description> </description>
      <name></name>
      <Style>
        <IconStyle>
          <Icon>
            <href>https://maps.google.com/mapfiles/kml/paddle/grn-blank.png</href>
          </Icon>
          <color>ff00f4ff</color>
        </IconStyle>
      </Style>
      <Point>
        <coordinates>-1.44840481755331,47.8620444996045,0</coordinates>
      </Point>
    </Placemark>
    <Placemark>
      <Snippet maxLines="0"> </Snippet>
      <description> </description>
      <name></name>
      <Style>
        <IconStyle>
          <Icon>
            <href>https://maps.google.com/mapfiles/kml/paddle/grn-blank.png</href>
          </Icon>
          <color>ff00eaff</color>
        </IconStyle>
      </Style>
      <Point>
        <coordinates>2.4797222097087,45.5496598401966,0</coordinates>
      </Point>
    </Placemark>
    <Placemark>
      <Snippet maxLines="0"> </Snippet>
      <description> </description>
      <name></name>
      <Style>
        <IconStyle>
          <Icon>
            <href>https://maps.google.com/mapfiles/kml/paddle/grn-blank.png</href>
          </Icon>
          <color>ff00dfff</color>
        </IconStyle>
      </Style>
      <Point>
        <coordinates>-3.95865706002717,38.5368239446553,0</coordinates>
      </Point>
    </Placemark>
    <Placemark>
      <Snippet maxLines="0"> </Snippet>
      <description> </description>
      <name></name>
      <Style>
        <IconStyle>
          <Icon>
            <href>https://maps.google.com/mapfiles/kml/paddle/grn-blank.png</href>
          </Icon>
          <color>ff00d5ff</color>
        </IconStyle>
      </Style>
      <Point>
        <coordinates>11.4596499326848,50.6622356052591,0</coordinates>
      </Point>
    </Placemark>
    <Placemark>
      <Snippet maxLines="0"> </Snippet>
      <description> </description>
      <name></name>
      <Style>
        <IconStyle>
          <Icon>
            <href>https://maps.google.com/mapfiles/kml/paddle/grn-blank.png</href>
          </Icon>
          <color>ff00d5ff</color>
        </IconStyle>
      </Style>
      <Point>
        <coordinates>-4.53594949877495,38.5279073822713,0</coordinates>
      </Point>
    </Placemark>
    <Placemark>
      <Snippet maxLines="0"> </Snippet>
      <description> </description>
      <name></name>
      <Style>
        <IconStyle>
          <Icon>
            <href>https://maps.google.com/mapfiles/kml/paddle/grn-blank.png</href>
          </Icon>
          <color>ff00d5ff</color>
        </IconStyle>
      </Style>
      <Point>
        <coordinates>-4.32996906805162,38.5880497177191,0</coordinates>
      </Point>
    </Placemark>
    <Placemark>
      <Snippet maxLines="0"> </Snippet>
      <description> </description>
      <name></name>
      <Style>
        <IconStyle>
          <Icon>
            <href>https://maps.google.com/mapfiles/kml/paddle/grn-blank.png</href>
          </Icon>
          <color>ff00d5ff</color>
        </IconStyle>
      </Style>
      <Point>
        <coordinates>13.3465948737593,50.9408436745131,0</coordinates>
      </Point>
    </Placemark>
    <Placemark>
      <Snippet maxLines="0"> </Snippet>
      <description> </description>
      <name></name>
      <Style>
        <IconStyle>
          <Icon>
            <href>https://maps.google.com/mapfiles/kml/paddle/grn-blank.png</href>
          </Icon>
          <color>ff00caff</color>
        </IconStyle>
      </Style>
      <Point>
        <coordinates>13.3974733047104,50.5800407467488,0</coordinates>
      </Point>
    </Placemark>
    <Placemark>
      <Snippet maxLines="0"> </Snippet>
      <description> </description>
      <name></name>
      <Style>
        <IconStyle>
          <Icon>
            <href>https://maps.google.com/mapfiles/kml/paddle/grn-blank.png</href>
          </Icon>
          <color>ff00bfff</color>
        </IconStyle>
      </Style>
      <Point>
        <coordinates>-4.20620554340785,38.8039599754956,0</coordinates>
      </Point>
    </Placemark>
    <Placemark>
      <Snippet maxLines="0"> </Snippet>
      <description> </description>
      <name></name>
      <Style>
        <IconStyle>
          <Icon>
            <href>https://maps.google.com/mapfiles/kml/paddle/grn-blank.png</href>
          </Icon>
          <color>ff00bfff</color>
        </IconStyle>
      </Style>
      <Point>
        <coordinates>-5.52457982676875,38.7706413773574,0</coordinates>
      </Point>
    </Placemark>
    <Placemark>
      <Snippet maxLines="0"> </Snippet>
      <description> </description>
      <name></name>
      <Style>
        <IconStyle>
          <Icon>
            <href>https://maps.google.com/mapfiles/kml/paddle/grn-blank.png</href>
          </Icon>
          <color>ff00b5ff</color>
        </IconStyle>
      </Style>
      <Point>
        <coordinates>-3.81658214131362,38.4822158333963,0</coordinates>
      </Point>
    </Placemark>
    <Placemark>
      <Snippet maxLines="0"> </Snippet>
      <description> </description>
      <name></name>
      <Style>
        <IconStyle>
          <Icon>
            <href>https://maps.google.com/mapfiles/kml/paddle/grn-blank.png</href>
          </Icon>
          <color>ff00b5ff</color>
        </IconStyle>
      </Style>
      <Point>
        <coordinates>-4.28134835917343,38.6230019919698,0</coordinates>
      </Point>
    </Placemark>
    <Placemark>
      <Snippet maxLines="0"> </Snippet>
      <description> </description>
      <name></name>
      <Style>
        <IconStyle>
          <Icon>
            <href>https://maps.google.com/mapfiles/kml/paddle/grn-blank.png</href>
          </Icon>
          <color>ff00aaff</color>
        </IconStyle>
      </Style>
      <Point>
        <coordinates>11.4183789873953,46.0579353802921,0</coordinates>
      </Point>
    </Placemark>
    <Placemark>
      <Snippet maxLines="0"> </Snippet>
      <description> </description>
      <name></name>
      <Style>
        <IconStyle>
          <Icon>
            <href>https://maps.google.com/mapfiles/kml/paddle/grn-blank.png</href>
          </Icon>
          <color>ff00aaff</color>
        </IconStyle>
      </Style>
      <Point>
        <coordinates>12.6911328433483,50.7299511247122,0</coordinates>
      </Point>
    </Placemark>
    <Placemark>
      <Snippet maxLines="0"> </Snippet>
      <description> </description>
      <name></name>
      <Style>
        <IconStyle>
          <Icon>
            <href>https://maps.google.com/mapfiles/kml/paddle/grn-blank.png</href>
          </Icon>
          <color>ff009fff</color>
        </IconStyle>
      </Style>
      <Point>
        <coordinates>-4.37615717723798,38.6572387602829,0</coordinates>
      </Point>
    </Placemark>
    <Placemark>
      <Snippet maxLines="0"> </Snippet>
      <description> </description>
      <name></name>
      <Style>
        <IconStyle>
          <Icon>
            <href>https://maps.google.com/mapfiles/kml/paddle/grn-blank.png</href>
          </Icon>
          <color>ff0095ff</color>
        </IconStyle>
      </Style>
      <Point>
        <coordinates>12.4852947734779,47.218157802729,0</coordinates>
      </Point>
    </Placemark>
    <Placemark>
      <Snippet maxLines="0"> </Snippet>
      <description> </description>
      <name></name>
      <Style>
        <IconStyle>
          <Icon>
            <href>https://maps.google.com/mapfiles/kml/paddle/grn-blank.png</href>
          </Icon>
          <color>ff0095ff</color>
        </IconStyle>
      </Style>
      <Point>
        <coordinates>-1.51650752084853,48.3389598052865,0</coordinates>
      </Point>
    </Placemark>
    <Placemark>
      <Snippet maxLines="0"> </Snippet>
      <description> </description>
      <name></name>
      <Style>
        <IconStyle>
          <Icon>
            <href>https://maps.google.com/mapfiles/kml/paddle/grn-blank.png</href>
          </Icon>
          <color>ff0095ff</color>
        </IconStyle>
      </Style>
      <Point>
        <coordinates>-4.12900260739291,38.6000119273264,0</coordinates>
      </Point>
    </Placemark>
    <Placemark>
      <Snippet maxLines="0"> </Snippet>
      <description> </description>
      <name></name>
      <Style>
        <IconStyle>
          <Icon>
            <href>https://maps.google.com/mapfiles/kml/paddle/grn-blank.png</href>
          </Icon>
          <color>ff0075ff</color>
        </IconStyle>
      </Style>
      <Point>
        <coordinates>-4.24307123584318,38.6067518163893,0</coordinates>
      </Point>
    </Placemark>
    <Placemark>
      <Snippet maxLines="0"> </Snippet>
      <description> </description>
      <name></name>
      <Style>
        <IconStyle>
          <Icon>
            <href>https://maps.google.com/mapfiles/kml/paddle/grn-blank.png</href>
          </Icon>
          <color>ff006aff</color>
        </IconStyle>
      </Style>
      <Point>
        <coordinates>-4.36400179584226,38.6568742927254,0</coordinates>
      </Point>
    </Placemark>
    <Placemark>
      <Snippet maxLines="0"> </Snippet>
      <description> </description>
      <name></name>
      <Style>
        <IconStyle>
          <Icon>
            <href>https://maps.google.com/mapfiles/kml/paddle/grn-blank.png</href>
          </Icon>
          <color>ff006aff</color>
        </IconStyle>
      </Style>
      <Point>
        <coordinates>4.09589363280721,44.3302166692223,0</coordinates>
      </Point>
    </Placemark>
    <Placemark>
      <Snippet maxLines="0"> </Snippet>
      <description> </description>
      <name></name>
      <Style>
        <IconStyle>
          <Icon>
            <href>https://maps.google.com/mapfiles/kml/paddle/grn-blank.png</href>
          </Icon>
          <color>ff0060ff</color>
        </IconStyle>
      </Style>
      <Point>
        <coordinates>8.61400652163609,39.526259296028,0</coordinates>
      </Point>
    </Placemark>
    <Placemark>
      <Snippet maxLines="0"> </Snippet>
      <description> </description>
      <name></name>
      <Style>
        <IconStyle>
          <Icon>
            <href>https://maps.google.com/mapfiles/kml/paddle/grn-blank.png</href>
          </Icon>
          <color>ff004aff</color>
        </IconStyle>
      </Style>
      <Point>
        <coordinates>2.15791867212686,46.5523865460304,0</coordinates>
      </Point>
    </Placemark>
    <Placemark>
      <Snippet maxLines="0"> </Snippet>
      <description> </description>
      <name></name>
      <Style>
        <IconStyle>
          <Icon>
            <href>https://maps.google.com/mapfiles/kml/paddle/grn-blank.png</href>
          </Icon>
          <color>ff004aff</color>
        </IconStyle>
      </Style>
      <Point>
        <coordinates>23.6345300219581,42.5254194948065,0</coordinates>
      </Point>
    </Placemark>
    <Placemark>
      <Snippet maxLines="0"> </Snippet>
      <description> </description>
      <name></name>
      <Style>
        <IconStyle>
          <Icon>
            <href>https://maps.google.com/mapfiles/kml/paddle/grn-blank.png</href>
          </Icon>
          <color>ff004aff</color>
        </IconStyle>
      </Style>
      <Point>
        <coordinates>-4.39537986888442,38.8606119616963,0</coordinates>
      </Point>
    </Placemark>
    <Placemark>
      <Snippet maxLines="0"> </Snippet>
      <description> </description>
      <name></name>
      <Style>
        <IconStyle>
          <Icon>
            <href>https://maps.google.com/mapfiles/kml/paddle/grn-blank.png</href>
          </Icon>
          <color>ff004aff</color>
        </IconStyle>
      </Style>
      <Point>
        <coordinates>-4.22546373879824,38.6113120086921,0</coordinates>
      </Point>
    </Placemark>
    <Placemark>
      <Snippet maxLines="0"> </Snippet>
      <description> </description>
      <name></name>
      <Style>
        <IconStyle>
          <Icon>
            <href>https://maps.google.com/mapfiles/kml/paddle/grn-blank.png</href>
          </Icon>
          <color>ff0040ff</color>
        </IconStyle>
      </Style>
      <Point>
        <coordinates>7.22022993142385,51.5049994466691,0</coordinates>
      </Point>
    </Placemark>
    <Placemark>
      <Snippet maxLines="0"> </Snippet>
      <description> </description>
      <name></name>
      <Style>
        <IconStyle>
          <Icon>
            <href>https://maps.google.com/mapfiles/kml/paddle/grn-blank.png</href>
          </Icon>
          <color>ff002bff</color>
        </IconStyle>
      </Style>
      <Point>
        <coordinates>8.13361343055535,47.7060209493003,0</coordinates>
      </Point>
    </Placemark>
    <Placemark>
      <Snippet maxLines="0"> </Snippet>
      <description> </description>
      <name></name>
      <Style>
        <IconStyle>
          <Icon>
            <href>https://maps.google.com/mapfiles/kml/paddle/grn-blank.png</href>
          </Icon>
          <color>ff0020ff</color>
        </IconStyle>
      </Style>
      <Point>
        <coordinates>12.4763239834912,50.3999879528668,0</coordinates>
      </Point>
    </Placemark>
    <Placemark>
      <Snippet maxLines="0"> </Snippet>
      <description> </description>
      <name></name>
      <Style>
        <IconStyle>
          <Icon>
            <href>https://maps.google.com/mapfiles/kml/paddle/grn-blank.png</href>
          </Icon>
          <color>ff0015ff</color>
        </IconStyle>
      </Style>
      <Point>
        <coordinates>-4.10866375984891,38.5857924031598,0</coordinates>
      </Point>
    </Placemark>
    <Placemark>
      <Snippet maxLines="0"> </Snippet>
      <description> </description>
      <name></name>
      <Style>
        <IconStyle>
          <Icon>
            <href>https://maps.google.com/mapfiles/kml/paddle/grn-blank.png</href>
          </Icon>
          <color>ff0015ff</color>
        </IconStyle>
      </Style>
      <Point>
        <coordinates>2.53837134334071,45.4479992542529,0</coordinates>
      </Point>
    </Placemark>
    <Placemark>
      <Snippet maxLines="0"> </Snippet>
      <description> </description>
      <name></name>
      <Style>
        <IconStyle>
          <Icon>
            <href>https://maps.google.com/mapfiles/kml/paddle/grn-blank.png</href>
          </Icon>
          <color>ff0000ea</color>
        </IconStyle>
      </Style>
      <Point>
        <coordinates>-4.2947083971471,38.5739649480999,0</coordinates>
      </Point>
    </Placemark>
    <Placemark>
      <Snippet maxLines="0"> </Snippet>
      <description> </description>
      <name></name>
      <Style>
        <IconStyle>
          <Icon>
            <href>https://maps.google.com/mapfiles/kml/paddle/grn-blank.png</href>
          </Icon>
          <color>ff0000ca</color>
        </IconStyle>
      </Style>
      <Point>
        <coordinates>8.66243359299793,39.4575892711397,0</coordinates>
      </Point>
    </Placemark>
    <Placemark>
      <Snippet maxLines="0"> </Snippet>
      <description> </description>
      <name></name>
      <Style>
        <IconStyle>
          <Icon>
            <href>https://maps.google.com/mapfiles/kml/paddle/grn-blank.png</href>
          </Icon>
          <color>ff0000bf</color>
        </IconStyle>
      </Style>
      <Point>
        <coordinates>-4.18940941511661,38.6343083786867,0</coordinates>
      </Point>
    </Placemark>
    <Placemark>
      <Snippet maxLines="0"> </Snippet>
      <description> </description>
      <name></name>
      <Style>
        <IconStyle>
          <Icon>
            <href>https://maps.google.com/mapfiles/kml/paddle/grn-blank.png</href>
          </Icon>
          <color>ff0000aa</color>
        </IconStyle>
      </Style>
      <Point>
        <coordinates>-4.2940803570877,38.6312366700045,0</coordinates>
      </Point>
    </Placemark>
    <Placemark>
      <Snippet maxLines="0"> </Snippet>
      <description> </description>
      <name></name>
      <Style>
        <IconStyle>
          <Icon>
            <href>https://maps.google.com/mapfiles/kml/paddle/grn-blank.png</href>
          </Icon>
          <color>ff00009f</color>
        </IconStyle>
      </Style>
      <Point>
        <coordinates>2.55832039302527,45.5426118402505,0</coordinates>
      </Point>
    </Placemark>
    <Placemark>
      <Snippet maxLines="0"> </Snippet>
      <description> </description>
      <name></name>
      <Style>
        <IconStyle>
          <Icon>
            <href>https://maps.google.com/mapfiles/kml/paddle/grn-blank.png</href>
          </Icon>
          <color>ff00009f</color>
        </IconStyle>
      </Style>
      <Point>
        <coordinates>2.57488485089258,45.6060546999508,0</coordinates>
      </Point>
    </Placemark>
    <Placemark>
      <Snippet maxLines="0"> </Snippet>
      <description> </description>
      <name></name>
      <Style>
        <IconStyle>
          <Icon>
            <href>https://maps.google.com/mapfiles/kml/paddle/grn-blank.png</href>
          </Icon>
          <color>ff00008a</color>
        </IconStyle>
      </Style>
      <Point>
        <coordinates>11.3367741427856,46.0735444207922,0</coordinates>
      </Point>
    </Placemark>
    <Placemark>
      <Snippet maxLines="0"> </Snippet>
      <description> </description>
      <name></name>
      <Style>
        <IconStyle>
          <Icon>
            <href>https://maps.google.com/mapfiles/kml/paddle/grn-blank.png</href>
          </Icon>
          <color>ff000075</color>
        </IconStyle>
      </Style>
      <Point>
        <coordinates>-4.15150487376423,38.5100334181802,0</coordinates>
      </Point>
    </Placemark>
    <Placemark>
      <Snippet maxLines="0"> </Snippet>
      <description> </description>
      <name></name>
      <Style>
        <IconStyle>
          <Icon>
            <href>https://maps.google.com/mapfiles/kml/paddle/grn-blank.png</href>
          </Icon>
          <color>ff00006a</color>
        </IconStyle>
      </Style>
      <Point>
        <coordinates>2.50969317665222,45.5046064651141,0</coordinates>
      </Point>
    </Placemark>
    <Placemark>
      <Snippet maxLines="0"> </Snippet>
      <description> </description>
      <name></name>
      <Style>
        <IconStyle>
          <Icon>
            <href>https://maps.google.com/mapfiles/kml/paddle/grn-blank.png</href>
          </Icon>
          <color>ff00006a</color>
        </IconStyle>
      </Style>
      <Point>
        <coordinates>2.57448563319492,45.5811146039255,0</coordinates>
      </Point>
    </Placemark>
    <Placemark>
      <Snippet maxLines="0"> </Snippet>
      <description> </description>
      <name></name>
      <Style>
        <IconStyle>
          <Icon>
            <href>https://maps.google.com/mapfiles/kml/paddle/grn-blank.png</href>
          </Icon>
          <color>ff00006a</color>
        </IconStyle>
      </Style>
      <Point>
        <coordinates>-8.42963183126872,31.1929626101703,0</coordinates>
      </Point>
    </Placemark>
    <Placemark>
      <Snippet maxLines="0"> </Snippet>
      <description> </description>
      <name></name>
      <Style>
        <IconStyle>
          <Icon>
            <href>https://maps.google.com/mapfiles/kml/paddle/grn-blank.png</href>
          </Icon>
          <color>ff000060</color>
        </IconStyle>
      </Style>
      <Point>
        <coordinates>-3.98582507026998,38.5458752544265,0</coordinates>
      </Point>
    </Placemark>
    <Placemark>
      <Snippet maxLines="0"> </Snippet>
      <description> </description>
      <name></name>
      <Style>
        <IconStyle>
          <Icon>
            <href>https://maps.google.com/mapfiles/kml/paddle/grn-blank.png</href>
          </Icon>
          <color>ff000055</color>
        </IconStyle>
      </Style>
      <Point>
        <coordinates>-3.99576827501615,38.5697704415312,0</coordinates>
      </Point>
    </Placemark>
    <Placemark>
      <Snippet maxLines="0"> </Snippet>
      <description> </description>
      <name></name>
      <Style>
        <IconStyle>
          <Icon>
            <href>https://maps.google.com/mapfiles/kml/paddle/grn-blank.png</href>
          </Icon>
          <color>ff000040</color>
        </IconStyle>
      </Style>
      <Point>
        <coordinates>-4.32431714346232,38.6425892005681,0</coordinates>
      </Point>
    </Placemark>
    <Placemark>
      <Snippet maxLines="0"> </Snippet>
      <description> </description>
      <name></name>
      <Style>
        <IconStyle>
          <Icon>
            <href>https://maps.google.com/mapfiles/kml/paddle/grn-blank.png</href>
          </Icon>
          <color>ff000040</color>
        </IconStyle>
      </Style>
      <Point>
        <coordinates>2.576259321818,45.573426727934,0</coordinates>
      </Point>
    </Placemark>
    <Placemark>
      <Snippet maxLines="0"> </Snippet>
      <description> </description>
      <name></name>
      <Style>
        <IconStyle>
          <Icon>
            <href>https://maps.google.com/mapfiles/kml/paddle/grn-blank.png</href>
          </Icon>
          <color>ff000035</color>
        </IconStyle>
      </Style>
      <Point>
        <coordinates>-4.32661600525941,38.6144644163152,0</coordinates>
      </Point>
    </Placemark>
    <Placemark>
      <Snippet maxLines="0"> </Snippet>
      <description> </description>
      <name></name>
      <Style>
        <IconStyle>
          <Icon>
            <href>https://maps.google.com/mapfiles/kml/paddle/grn-blank.png</href>
          </Icon>
          <color>ff00002b</color>
        </IconStyle>
      </Style>
      <Point>
        <coordinates>14.7306922508583,46.4727849764602,0</coordinates>
      </Point>
    </Placemark>
    <Placemark>
      <Snippet maxLines="0"> </Snippet>
      <description> </description>
      <name></name>
      <Style>
        <IconStyle>
          <Icon>
            <href>https://maps.google.com/mapfiles/kml/paddle/grn-blank.png</href>
          </Icon>
          <color>ff00002b</color>
        </IconStyle>
      </Style>
      <Point>
        <coordinates>8.70116572533069,39.4569553483214,0</coordinates>
      </Point>
    </Placemark>
    <Placemark>
      <Snippet maxLines="0"> </Snippet>
      <description> </description>
      <name></name>
      <Style>
        <IconStyle>
          <Icon>
            <href>https://maps.google.com/mapfiles/kml/paddle/grn-blank.png</href>
          </Icon>
          <color>ff00002b</color>
        </IconStyle>
      </Style>
      <Point>
        <coordinates>-4.10812779301771,38.5242217142027,0</coordinates>
      </Point>
    </Placemark>
    <Placemark>
      <Snippet maxLines="0"> </Snippet>
      <description> </description>
      <name></name>
      <Style>
        <IconStyle>
          <Icon>
            <href>https://maps.google.com/mapfiles/kml/paddle/grn-blank.png</href>
          </Icon>
          <color>ff000015</color>
        </IconStyle>
      </Style>
      <Point>
        <coordinates>2.5701187752998,45.5232257816071,0</coordinates>
      </Point>
    </Placemark>
    <Placemark>
      <Snippet maxLines="0"> </Snippet>
      <description> </description>
      <name></name>
      <Style>
        <IconStyle>
          <Icon>
            <href>https://maps.google.com/mapfiles/kml/paddle/grn-blank.png</href>
          </Icon>
          <color>ff000015</color>
        </IconStyle>
      </Style>
      <Point>
        <coordinates>-4.01441525230298,38.5849581610838,0</coordinates>
      </Point>
    </Placemark>
  </Document>
</kml>
