# Supplementary material for: Identifying silver ore sources for the earliest coins of Athens
Source: Archaeol Anthropol Sci. 2025 Jan 25;17(2):45. doi: 10.1007/s12520-024-02120-3 (PMC11762618; doi:10.1007/s12520-024-02120-3)
Supplement: Supplementary file 3 — Supplementary file3 (ZIP 65.3 KB) [file 12520_2024_2120_MOESM3_ESM.zip › kml/BM 1866Diadus 1 MC544.kml]

<?xml version="1.0" encoding="utf-8"?>
<kml xmlns="http://www.opengis.net/kml/2.2">
  <Document>
    <name>BM 1866Diadus 1 MC544</name>
    <Placemark>
      <Snippet maxLines="0"> </Snippet>
      <description> </description>
      <name></name>
      <Style>
        <IconStyle>
          <Icon>
            <href>https://maps.google.com/mapfiles/kml/paddle/grn-blank.png</href>
          </Icon>
          <color>fff7ffff</color>
        </IconStyle>
      </Style>
      <Point>
        <coordinates>-4.97683109237073,38.3368860396502,0</coordinates>
      </Point>
    </Placemark>
    <Placemark>
      <Snippet maxLines="0"> </Snippet>
      <description> </description>
      <name></name>
      <Style>
        <IconStyle>
          <Icon>
            <href>https://maps.google.com/mapfiles/kml/paddle/grn-blank.png</href>
          </Icon>
          <color>fff7ffff</color>
        </IconStyle>
      </Style>
      <Point>
        <coordinates>8.75192376335922,39.114476155821,0</coordinates>
      </Point>
    </Placemark>
    <Placemark>
      <Snippet maxLines="0"> </Snippet>
      <description> </description>
      <name></name>
      <Style>
        <IconStyle>
          <Icon>
            <href>https://maps.google.com/mapfiles/kml/paddle/grn-blank.png</href>
          </Icon>
          <color>fff7ffff</color>
        </IconStyle>
      </Style>
      <Point>
        <coordinates>8.76660444050175,39.090300369039,0</coordinates>
      </Point>
    </Placemark>
    <Placemark>
      <Snippet maxLines="0"> </Snippet>
      <description> </description>
      <name></name>
      <Style>
        <IconStyle>
          <Icon>
            <href>https://maps.google.com/mapfiles/kml/paddle/grn-blank.png</href>
          </Icon>
          <color>ffe6ffff</color>
        </IconStyle>
      </Style>
      <Point>
        <coordinates>13.9662619389937,64.7523127351234,0</coordinates>
      </Point>
    </Placemark>
    <Placemark>
      <Snippet maxLines="0"> </Snippet>
      <description> </description>
      <name></name>
      <Style>
        <IconStyle>
          <Icon>
            <href>https://maps.google.com/mapfiles/kml/paddle/grn-blank.png</href>
          </Icon>
          <color>ffe6ffff</color>
        </IconStyle>
      </Style>
      <Point>
        <coordinates>8.7437228230834,39.1495639584228,0</coordinates>
      </Point>
    </Placemark>
    <Placemark>
      <Snippet maxLines="0"> </Snippet>
      <description> </description>
      <name></name>
      <Style>
        <IconStyle>
          <Icon>
            <href>https://maps.google.com/mapfiles/kml/paddle/grn-blank.png</href>
          </Icon>
          <color>ffdeffff</color>
        </IconStyle>
      </Style>
      <Point>
        <coordinates>-3.67001042666909,38.2736786741763,0</coordinates>
      </Point>
    </Placemark>
    <Placemark>
      <Snippet maxLines="0"> </Snippet>
      <description> </description>
      <name></name>
      <Style>
        <IconStyle>
          <Icon>
            <href>https://maps.google.com/mapfiles/kml/paddle/grn-blank.png</href>
          </Icon>
          <color>ffd6ffff</color>
        </IconStyle>
      </Style>
      <Point>
        <coordinates>23.6942020099324,43.1123710812048,0</coordinates>
      </Point>
    </Placemark>
    <Placemark>
      <Snippet maxLines="0"> </Snippet>
      <description> </description>
      <name></name>
      <Style>
        <IconStyle>
          <Icon>
            <href>https://maps.google.com/mapfiles/kml/paddle/grn-blank.png</href>
          </Icon>
          <color>ffd6ffff</color>
        </IconStyle>
      </Style>
      <Point>
        <coordinates>8.7856395116271,39.1554267917803,0</coordinates>
      </Point>
    </Placemark>
    <Placemark>
      <Snippet maxLines="0"> </Snippet>
      <description> </description>
      <name></name>
      <Style>
        <IconStyle>
          <Icon>
            <href>https://maps.google.com/mapfiles/kml/paddle/grn-blank.png</href>
          </Icon>
          <color>ffceffff</color>
        </IconStyle>
      </Style>
      <Point>
        <coordinates>9.17898036260431,39.9070311455694,0</coordinates>
      </Point>
    </Placemark>
    <Placemark>
      <Snippet maxLines="0"> </Snippet>
      <description> </description>
      <name></name>
      <Style>
        <IconStyle>
          <Icon>
            <href>https://maps.google.com/mapfiles/kml/paddle/grn-blank.png</href>
          </Icon>
          <color>ffceffff</color>
        </IconStyle>
      </Style>
      <Point>
        <coordinates>8.69575405816402,39.2044744221895,0</coordinates>
      </Point>
    </Placemark>
    <Placemark>
      <Snippet maxLines="0"> </Snippet>
      <description> </description>
      <name></name>
      <Style>
        <IconStyle>
          <Icon>
            <href>https://maps.google.com/mapfiles/kml/paddle/grn-blank.png</href>
          </Icon>
          <color>ffceffff</color>
        </IconStyle>
      </Style>
      <Point>
        <coordinates>10.2308750048791,44.0159814407361,0</coordinates>
      </Point>
    </Placemark>
    <Placemark>
      <Snippet maxLines="0"> </Snippet>
      <description> </description>
      <name></name>
      <Style>
        <IconStyle>
          <Icon>
            <href>https://maps.google.com/mapfiles/kml/paddle/grn-blank.png</href>
          </Icon>
          <color>ffc5ffff</color>
        </IconStyle>
      </Style>
      <Point>
        <coordinates>-5.11474836962757,50.213382737279,0</coordinates>
      </Point>
    </Placemark>
    <Placemark>
      <Snippet maxLines="0"> </Snippet>
      <description> </description>
      <name></name>
      <Style>
        <IconStyle>
          <Icon>
            <href>https://maps.google.com/mapfiles/kml/paddle/grn-blank.png</href>
          </Icon>
          <color>ffbdffff</color>
        </IconStyle>
      </Style>
      <Point>
        <coordinates>13.1382504195305,50.4238808605032,0</coordinates>
      </Point>
    </Placemark>
    <Placemark>
      <Snippet maxLines="0"> </Snippet>
      <description> </description>
      <name></name>
      <Style>
        <IconStyle>
          <Icon>
            <href>https://maps.google.com/mapfiles/kml/paddle/grn-blank.png</href>
          </Icon>
          <color>ffbdffff</color>
        </IconStyle>
      </Style>
      <Point>
        <coordinates>8.75505574074148,39.1508901331938,0</coordinates>
      </Point>
    </Placemark>
    <Placemark>
      <Snippet maxLines="0"> </Snippet>
      <description> </description>
      <name></name>
      <Style>
        <IconStyle>
          <Icon>
            <href>https://maps.google.com/mapfiles/kml/paddle/grn-blank.png</href>
          </Icon>
          <color>ffbdffff</color>
        </IconStyle>
      </Style>
      <Point>
        <coordinates>-3.69181806166477,48.7225084037269,0</coordinates>
      </Point>
    </Placemark>
    <Placemark>
      <Snippet maxLines="0"> </Snippet>
      <description> </description>
      <name></name>
      <Style>
        <IconStyle>
          <Icon>
            <href>https://maps.google.com/mapfiles/kml/paddle/grn-blank.png</href>
          </Icon>
          <color>ffadffff</color>
        </IconStyle>
      </Style>
      <Point>
        <coordinates>9.6453125939327,40.0463527281213,0</coordinates>
      </Point>
    </Placemark>
    <Placemark>
      <Snippet maxLines="0"> </Snippet>
      <description> </description>
      <name></name>
      <Style>
        <IconStyle>
          <Icon>
            <href>https://maps.google.com/mapfiles/kml/paddle/grn-blank.png</href>
          </Icon>
          <color>ffadffff</color>
        </IconStyle>
      </Style>
      <Point>
        <coordinates>11.0895095235528,46.0688530667436,0</coordinates>
      </Point>
    </Placemark>
    <Placemark>
      <Snippet maxLines="0"> </Snippet>
      <description> </description>
      <name></name>
      <Style>
        <IconStyle>
          <Icon>
            <href>https://maps.google.com/mapfiles/kml/paddle/grn-blank.png</href>
          </Icon>
          <color>ffa5ffff</color>
        </IconStyle>
      </Style>
      <Point>
        <coordinates>-3.43215120294315,52.3632621752008,0</coordinates>
      </Point>
    </Placemark>
    <Placemark>
      <Snippet maxLines="0"> </Snippet>
      <description> </description>
      <name></name>
      <Style>
        <IconStyle>
          <Icon>
            <href>https://maps.google.com/mapfiles/kml/paddle/grn-blank.png</href>
          </Icon>
          <color>ff9cffff</color>
        </IconStyle>
      </Style>
      <Point>
        <coordinates>8.57191053201587,39.5971899696495,0</coordinates>
      </Point>
    </Placemark>
    <Placemark>
      <Snippet maxLines="0"> </Snippet>
      <description> </description>
      <name></name>
      <Style>
        <IconStyle>
          <Icon>
            <href>https://maps.google.com/mapfiles/kml/paddle/grn-blank.png</href>
          </Icon>
          <color>ff94ffff</color>
        </IconStyle>
      </Style>
      <Point>
        <coordinates>2.729525491808,45.8373050896952,0</coordinates>
      </Point>
    </Placemark>
    <Placemark>
      <Snippet maxLines="0"> </Snippet>
      <description> </description>
      <name></name>
      <Style>
        <IconStyle>
          <Icon>
            <href>https://maps.google.com/mapfiles/kml/paddle/grn-blank.png</href>
          </Icon>
          <color>ff94ffff</color>
        </IconStyle>
      </Style>
      <Point>
        <coordinates>-3.71554665519766,38.2993631175365,0</coordinates>
      </Point>
    </Placemark>
    <Placemark>
      <Snippet maxLines="0"> </Snippet>
      <description> </description>
      <name></name>
      <Style>
        <IconStyle>
          <Icon>
            <href>https://maps.google.com/mapfiles/kml/paddle/grn-blank.png</href>
          </Icon>
          <color>ff8cffff</color>
        </IconStyle>
      </Style>
      <Point>
        <coordinates>8.70181283009262,39.2397541731381,0</coordinates>
      </Point>
    </Placemark>
    <Placemark>
      <Snippet maxLines="0"> </Snippet>
      <description> </description>
      <name></name>
      <Style>
        <IconStyle>
          <Icon>
            <href>https://maps.google.com/mapfiles/kml/paddle/grn-blank.png</href>
          </Icon>
          <color>ff8cffff</color>
        </IconStyle>
      </Style>
      <Point>
        <coordinates>9.16455172209188,39.8916278767591,0</coordinates>
      </Point>
    </Placemark>
    <Placemark>
      <Snippet maxLines="0"> </Snippet>
      <description> </description>
      <name></name>
      <Style>
        <IconStyle>
          <Icon>
            <href>https://maps.google.com/mapfiles/kml/paddle/grn-blank.png</href>
          </Icon>
          <color>ff8cffff</color>
        </IconStyle>
      </Style>
      <Point>
        <coordinates>8.07943204220121,50.7952898589002,0</coordinates>
      </Point>
    </Placemark>
    <Placemark>
      <Snippet maxLines="0"> </Snippet>
      <description> </description>
      <name></name>
      <Style>
        <IconStyle>
          <Icon>
            <href>https://maps.google.com/mapfiles/kml/paddle/grn-blank.png</href>
          </Icon>
          <color>ff8cffff</color>
        </IconStyle>
      </Style>
      <Point>
        <coordinates>8.68875519530692,39.1919383945903,0</coordinates>
      </Point>
    </Placemark>
    <Placemark>
      <Snippet maxLines="0"> </Snippet>
      <description> </description>
      <name></name>
      <Style>
        <IconStyle>
          <Icon>
            <href>https://maps.google.com/mapfiles/kml/paddle/grn-blank.png</href>
          </Icon>
          <color>ff7bffff</color>
        </IconStyle>
      </Style>
      <Point>
        <coordinates>26.1299904602739,38.3466958652087,0</coordinates>
      </Point>
    </Placemark>
    <Placemark>
      <Snippet maxLines="0"> </Snippet>
      <description> </description>
      <name></name>
      <Style>
        <IconStyle>
          <Icon>
            <href>https://maps.google.com/mapfiles/kml/paddle/grn-blank.png</href>
          </Icon>
          <color>ff6bffff</color>
        </IconStyle>
      </Style>
      <Point>
        <coordinates>2.71516143585953,45.7979101328728,0</coordinates>
      </Point>
    </Placemark>
    <Placemark>
      <Snippet maxLines="0"> </Snippet>
      <description> </description>
      <name></name>
      <Style>
        <IconStyle>
          <Icon>
            <href>https://maps.google.com/mapfiles/kml/paddle/grn-blank.png</href>
          </Icon>
          <color>ff63ffff</color>
        </IconStyle>
      </Style>
      <Point>
        <coordinates>3.26645428747064,45.2934420729423,0</coordinates>
      </Point>
    </Placemark>
    <Placemark>
      <Snippet maxLines="0"> </Snippet>
      <description> </description>
      <name></name>
      <Style>
        <IconStyle>
          <Icon>
            <href>https://maps.google.com/mapfiles/kml/paddle/grn-blank.png</href>
          </Icon>
          <color>ff63ffff</color>
        </IconStyle>
      </Style>
      <Point>
        <coordinates>2.95225361926714,43.8003215004492,0</coordinates>
      </Point>
    </Placemark>
    <Placemark>
      <Snippet maxLines="0"> </Snippet>
      <description> </description>
      <name></name>
      <Style>
        <IconStyle>
          <Icon>
            <href>https://maps.google.com/mapfiles/kml/paddle/grn-blank.png</href>
          </Icon>
          <color>ff5affff</color>
        </IconStyle>
      </Style>
      <Point>
        <coordinates>2.81468522123175,45.8369840430779,0</coordinates>
      </Point>
    </Placemark>
    <Placemark>
      <Snippet maxLines="0"> </Snippet>
      <description> </description>
      <name></name>
      <Style>
        <IconStyle>
          <Icon>
            <href>https://maps.google.com/mapfiles/kml/paddle/grn-blank.png</href>
          </Icon>
          <color>ff4affff</color>
        </IconStyle>
      </Style>
      <Point>
        <coordinates>11.4902583597385,62.6504714859504,0</coordinates>
      </Point>
    </Placemark>
    <Placemark>
      <Snippet maxLines="0"> </Snippet>
      <description> </description>
      <name></name>
      <Style>
        <IconStyle>
          <Icon>
            <href>https://maps.google.com/mapfiles/kml/paddle/grn-blank.png</href>
          </Icon>
          <color>ff4affff</color>
        </IconStyle>
      </Style>
      <Point>
        <coordinates>3.93073136690399,44.3189212414117,0</coordinates>
      </Point>
    </Placemark>
    <Placemark>
      <Snippet maxLines="0"> </Snippet>
      <description> </description>
      <name></name>
      <Style>
        <IconStyle>
          <Icon>
            <href>https://maps.google.com/mapfiles/kml/paddle/grn-blank.png</href>
          </Icon>
          <color>ff3affff</color>
        </IconStyle>
      </Style>
      <Point>
        <coordinates>8.79737851672615,39.1597693837494,0</coordinates>
      </Point>
    </Placemark>
    <Placemark>
      <Snippet maxLines="0"> </Snippet>
      <description> </description>
      <name></name>
      <Style>
        <IconStyle>
          <Icon>
            <href>https://maps.google.com/mapfiles/kml/paddle/grn-blank.png</href>
          </Icon>
          <color>ff31ffff</color>
        </IconStyle>
      </Style>
      <Point>
        <coordinates>2.28944786815279,45.909575081328,0</coordinates>
      </Point>
    </Placemark>
    <Placemark>
      <Snippet maxLines="0"> </Snippet>
      <description> </description>
      <name></name>
      <Style>
        <IconStyle>
          <Icon>
            <href>https://maps.google.com/mapfiles/kml/paddle/grn-blank.png</href>
          </Icon>
          <color>ff31ffff</color>
        </IconStyle>
      </Style>
      <Point>
        <coordinates>11.5179802711175,46.6336638772191,0</coordinates>
      </Point>
    </Placemark>
    <Placemark>
      <Snippet maxLines="0"> </Snippet>
      <description> </description>
      <name></name>
      <Style>
        <IconStyle>
          <Icon>
            <href>https://maps.google.com/mapfiles/kml/paddle/grn-blank.png</href>
          </Icon>
          <color>ff31ffff</color>
        </IconStyle>
      </Style>
      <Point>
        <coordinates>26.1137557226124,38.4769568383846,0</coordinates>
      </Point>
    </Placemark>
    <Placemark>
      <Snippet maxLines="0"> </Snippet>
      <description> </description>
      <name></name>
      <Style>
        <IconStyle>
          <Icon>
            <href>https://maps.google.com/mapfiles/kml/paddle/grn-blank.png</href>
          </Icon>
          <color>ff21ffff</color>
        </IconStyle>
      </Style>
      <Point>
        <coordinates>2.84467470513229,45.8102949516733,0</coordinates>
      </Point>
    </Placemark>
    <Placemark>
      <Snippet maxLines="0"> </Snippet>
      <description> </description>
      <name></name>
      <Style>
        <IconStyle>
          <Icon>
            <href>https://maps.google.com/mapfiles/kml/paddle/grn-blank.png</href>
          </Icon>
          <color>ff19ffff</color>
        </IconStyle>
      </Style>
      <Point>
        <coordinates>8.73625756440326,39.1492546272467,0</coordinates>
      </Point>
    </Placemark>
    <Placemark>
      <Snippet maxLines="0"> </Snippet>
      <description> </description>
      <name></name>
      <Style>
        <IconStyle>
          <Icon>
            <href>https://maps.google.com/mapfiles/kml/paddle/grn-blank.png</href>
          </Icon>
          <color>ff19ffff</color>
        </IconStyle>
      </Style>
      <Point>
        <coordinates>11.932794062243,42.787759100671,0</coordinates>
      </Point>
    </Placemark>
    <Placemark>
      <Snippet maxLines="0"> </Snippet>
      <description> </description>
      <name></name>
      <Style>
        <IconStyle>
          <Icon>
            <href>https://maps.google.com/mapfiles/kml/paddle/grn-blank.png</href>
          </Icon>
          <color>ff19ffff</color>
        </IconStyle>
      </Style>
      <Point>
        <coordinates>11.9409739421152,42.7491711238713,0</coordinates>
      </Point>
    </Placemark>
    <Placemark>
      <Snippet maxLines="0"> </Snippet>
      <description> </description>
      <name></name>
      <Style>
        <IconStyle>
          <Icon>
            <href>https://maps.google.com/mapfiles/kml/paddle/grn-blank.png</href>
          </Icon>
          <color>ff19ffff</color>
        </IconStyle>
      </Style>
      <Point>
        <coordinates>8.72562460643763,39.1418395532555,0</coordinates>
      </Point>
    </Placemark>
    <Placemark>
      <Snippet maxLines="0"> </Snippet>
      <description> </description>
      <name></name>
      <Style>
        <IconStyle>
          <Icon>
            <href>https://maps.google.com/mapfiles/kml/paddle/grn-blank.png</href>
          </Icon>
          <color>ff19ffff</color>
        </IconStyle>
      </Style>
      <Point>
        <coordinates>8.7417440961444,39.1781130079735,0</coordinates>
      </Point>
    </Placemark>
    <Placemark>
      <Snippet maxLines="0"> </Snippet>
      <description> </description>
      <name></name>
      <Style>
        <IconStyle>
          <Icon>
            <href>https://maps.google.com/mapfiles/kml/paddle/grn-blank.png</href>
          </Icon>
          <color>ff08ffff</color>
        </IconStyle>
      </Style>
      <Point>
        <coordinates>-3.33865535798625,42.177786420723,0</coordinates>
      </Point>
    </Placemark>
    <Placemark>
      <Snippet maxLines="0"> </Snippet>
      <description> </description>
      <name></name>
      <Style>
        <IconStyle>
          <Icon>
            <href>https://maps.google.com/mapfiles/kml/paddle/grn-blank.png</href>
          </Icon>
          <color>ff08ffff</color>
        </IconStyle>
      </Style>
      <Point>
        <coordinates>-5.54676542523761,38.7823142940954,0</coordinates>
      </Point>
    </Placemark>
    <Placemark>
      <Snippet maxLines="0"> </Snippet>
      <description> </description>
      <name></name>
      <Style>
        <IconStyle>
          <Icon>
            <href>https://maps.google.com/mapfiles/kml/paddle/grn-blank.png</href>
          </Icon>
          <color>ff08ffff</color>
        </IconStyle>
      </Style>
      <Point>
        <coordinates>2.56764294183699,45.5240139504865,0</coordinates>
      </Point>
    </Placemark>
    <Placemark>
      <Snippet maxLines="0"> </Snippet>
      <description> </description>
      <name></name>
      <Style>
        <IconStyle>
          <Icon>
            <href>https://maps.google.com/mapfiles/kml/paddle/grn-blank.png</href>
          </Icon>
          <color>ff08ffff</color>
        </IconStyle>
      </Style>
      <Point>
        <coordinates>9.12389720551363,39.4495158434618,0</coordinates>
      </Point>
    </Placemark>
    <Placemark>
      <Snippet maxLines="0"> </Snippet>
      <description> </description>
      <name></name>
      <Style>
        <IconStyle>
          <Icon>
            <href>https://maps.google.com/mapfiles/kml/paddle/grn-blank.png</href>
          </Icon>
          <color>ff00ffff</color>
        </IconStyle>
      </Style>
      <Point>
        <coordinates>9.09875738970733,39.8678789714962,0</coordinates>
      </Point>
    </Placemark>
    <Placemark>
      <Snippet maxLines="0"> </Snippet>
      <description> </description>
      <name></name>
      <Style>
        <IconStyle>
          <Icon>
            <href>https://maps.google.com/mapfiles/kml/paddle/grn-blank.png</href>
          </Icon>
          <color>ff00eeff</color>
        </IconStyle>
      </Style>
      <Point>
        <coordinates>3.94378201418723,44.3050590277159,0</coordinates>
      </Point>
    </Placemark>
    <Placemark>
      <Snippet maxLines="0"> </Snippet>
      <description> </description>
      <name></name>
      <Style>
        <IconStyle>
          <Icon>
            <href>https://maps.google.com/mapfiles/kml/paddle/grn-blank.png</href>
          </Icon>
          <color>ff00eeff</color>
        </IconStyle>
      </Style>
      <Point>
        <coordinates>1.96198937059276,46.4643304035775,0</coordinates>
      </Point>
    </Placemark>
    <Placemark>
      <Snippet maxLines="0"> </Snippet>
      <description> </description>
      <name></name>
      <Style>
        <IconStyle>
          <Icon>
            <href>https://maps.google.com/mapfiles/kml/paddle/grn-blank.png</href>
          </Icon>
          <color>ff00e9ff</color>
        </IconStyle>
      </Style>
      <Point>
        <coordinates>12.4554155552251,47.1780374962759,0</coordinates>
      </Point>
    </Placemark>
    <Placemark>
      <Snippet maxLines="0"> </Snippet>
      <description> </description>
      <name></name>
      <Style>
        <IconStyle>
          <Icon>
            <href>https://maps.google.com/mapfiles/kml/paddle/grn-blank.png</href>
          </Icon>
          <color>ff00e9ff</color>
        </IconStyle>
      </Style>
      <Point>
        <coordinates>12.5028639368225,47.222945864902,0</coordinates>
      </Point>
    </Placemark>
    <Placemark>
      <Snippet maxLines="0"> </Snippet>
      <description> </description>
      <name></name>
      <Style>
        <IconStyle>
          <Icon>
            <href>https://maps.google.com/mapfiles/kml/paddle/grn-blank.png</href>
          </Icon>
          <color>ff00e9ff</color>
        </IconStyle>
      </Style>
      <Point>
        <coordinates>11.5099543477737,46.6470195760248,0</coordinates>
      </Point>
    </Placemark>
    <Placemark>
      <Snippet maxLines="0"> </Snippet>
      <description> </description>
      <name></name>
      <Style>
        <IconStyle>
          <Icon>
            <href>https://maps.google.com/mapfiles/kml/paddle/grn-blank.png</href>
          </Icon>
          <color>ff00e3ff</color>
        </IconStyle>
      </Style>
      <Point>
        <coordinates>8.68148764676748,42.4186886176479,0</coordinates>
      </Point>
    </Placemark>
    <Placemark>
      <Snippet maxLines="0"> </Snippet>
      <description> </description>
      <name></name>
      <Style>
        <IconStyle>
          <Icon>
            <href>https://maps.google.com/mapfiles/kml/paddle/grn-blank.png</href>
          </Icon>
          <color>ff00d8ff</color>
        </IconStyle>
      </Style>
      <Point>
        <coordinates>9.12772228799507,39.9432941702277,0</coordinates>
      </Point>
    </Placemark>
    <Placemark>
      <Snippet maxLines="0"> </Snippet>
      <description> </description>
      <name></name>
      <Style>
        <IconStyle>
          <Icon>
            <href>https://maps.google.com/mapfiles/kml/paddle/grn-blank.png</href>
          </Icon>
          <color>ff00cdff</color>
        </IconStyle>
      </Style>
      <Point>
        <coordinates>9.64875226913879,40.0106486813121,0</coordinates>
      </Point>
    </Placemark>
    <Placemark>
      <Snippet maxLines="0"> </Snippet>
      <description> </description>
      <name></name>
      <Style>
        <IconStyle>
          <Icon>
            <href>https://maps.google.com/mapfiles/kml/paddle/grn-blank.png</href>
          </Icon>
          <color>ff00cdff</color>
        </IconStyle>
      </Style>
      <Point>
        <coordinates>9.59202637913482,39.9514574704757,0</coordinates>
      </Point>
    </Placemark>
    <Placemark>
      <Snippet maxLines="0"> </Snippet>
      <description> </description>
      <name></name>
      <Style>
        <IconStyle>
          <Icon>
            <href>https://maps.google.com/mapfiles/kml/paddle/grn-blank.png</href>
          </Icon>
          <color>ff00c8ff</color>
        </IconStyle>
      </Style>
      <Point>
        <coordinates>17.8317674329868,49.8919338515666,0</coordinates>
      </Point>
    </Placemark>
    <Placemark>
      <Snippet maxLines="0"> </Snippet>
      <description> </description>
      <name></name>
      <Style>
        <IconStyle>
          <Icon>
            <href>https://maps.google.com/mapfiles/kml/paddle/grn-blank.png</href>
          </Icon>
          <color>ff00bcff</color>
        </IconStyle>
      </Style>
      <Point>
        <coordinates>-4.33292453649018,38.658419623992,0</coordinates>
      </Point>
    </Placemark>
    <Placemark>
      <Snippet maxLines="0"> </Snippet>
      <description> </description>
      <name></name>
      <Style>
        <IconStyle>
          <Icon>
            <href>https://maps.google.com/mapfiles/kml/paddle/grn-blank.png</href>
          </Icon>
          <color>ff00b7ff</color>
        </IconStyle>
      </Style>
      <Point>
        <coordinates>2.47077355699275,45.4270848829775,0</coordinates>
      </Point>
    </Placemark>
    <Placemark>
      <Snippet maxLines="0"> </Snippet>
      <description> </description>
      <name></name>
      <Style>
        <IconStyle>
          <Icon>
            <href>https://maps.google.com/mapfiles/kml/paddle/grn-blank.png</href>
          </Icon>
          <color>ff00b1ff</color>
        </IconStyle>
      </Style>
      <Point>
        <coordinates>3.84112086925188,44.3336902799839,0</coordinates>
      </Point>
    </Placemark>
    <Placemark>
      <Snippet maxLines="0"> </Snippet>
      <description> </description>
      <name></name>
      <Style>
        <IconStyle>
          <Icon>
            <href>https://maps.google.com/mapfiles/kml/paddle/grn-blank.png</href>
          </Icon>
          <color>ff00b1ff</color>
        </IconStyle>
      </Style>
      <Point>
        <coordinates>2.99414023596549,44.5830320920821,0</coordinates>
      </Point>
    </Placemark>
    <Placemark>
      <Snippet maxLines="0"> </Snippet>
      <description> </description>
      <name></name>
      <Style>
        <IconStyle>
          <Icon>
            <href>https://maps.google.com/mapfiles/kml/paddle/grn-blank.png</href>
          </Icon>
          <color>ff00b1ff</color>
        </IconStyle>
      </Style>
      <Point>
        <coordinates>2.98608112215749,44.6380282411389,0</coordinates>
      </Point>
    </Placemark>
    <Placemark>
      <Snippet maxLines="0"> </Snippet>
      <description> </description>
      <name></name>
      <Style>
        <IconStyle>
          <Icon>
            <href>https://maps.google.com/mapfiles/kml/paddle/grn-blank.png</href>
          </Icon>
          <color>ff00acff</color>
        </IconStyle>
      </Style>
      <Point>
        <coordinates>2.76920165117856,45.8119209556144,0</coordinates>
      </Point>
    </Placemark>
    <Placemark>
      <Snippet maxLines="0"> </Snippet>
      <description> </description>
      <name></name>
      <Style>
        <IconStyle>
          <Icon>
            <href>https://maps.google.com/mapfiles/kml/paddle/grn-blank.png</href>
          </Icon>
          <color>ff00acff</color>
        </IconStyle>
      </Style>
      <Point>
        <coordinates>-3.8307197284701,52.4810203362682,0</coordinates>
      </Point>
    </Placemark>
    <Placemark>
      <Snippet maxLines="0"> </Snippet>
      <description> </description>
      <name></name>
      <Style>
        <IconStyle>
          <Icon>
            <href>https://maps.google.com/mapfiles/kml/paddle/grn-blank.png</href>
          </Icon>
          <color>ff00a6ff</color>
        </IconStyle>
      </Style>
      <Point>
        <coordinates>2.44991087001552,45.4566197095965,0</coordinates>
      </Point>
    </Placemark>
    <Placemark>
      <Snippet maxLines="0"> </Snippet>
      <description> </description>
      <name></name>
      <Style>
        <IconStyle>
          <Icon>
            <href>https://maps.google.com/mapfiles/kml/paddle/grn-blank.png</href>
          </Icon>
          <color>ff009bff</color>
        </IconStyle>
      </Style>
      <Point>
        <coordinates>3.8458322661506,44.362190832358,0</coordinates>
      </Point>
    </Placemark>
    <Placemark>
      <Snippet maxLines="0"> </Snippet>
      <description> </description>
      <name></name>
      <Style>
        <IconStyle>
          <Icon>
            <href>https://maps.google.com/mapfiles/kml/paddle/grn-blank.png</href>
          </Icon>
          <color>ff0090ff</color>
        </IconStyle>
      </Style>
      <Point>
        <coordinates>2.74055376975443,45.8224642431924,0</coordinates>
      </Point>
    </Placemark>
    <Placemark>
      <Snippet maxLines="0"> </Snippet>
      <description> </description>
      <name></name>
      <Style>
        <IconStyle>
          <Icon>
            <href>https://maps.google.com/mapfiles/kml/paddle/grn-blank.png</href>
          </Icon>
          <color>ff008bff</color>
        </IconStyle>
      </Style>
      <Point>
        <coordinates>25.9820871790879,38.3797489382003,0</coordinates>
      </Point>
    </Placemark>
    <Placemark>
      <Snippet maxLines="0"> </Snippet>
      <description> </description>
      <name></name>
      <Style>
        <IconStyle>
          <Icon>
            <href>https://maps.google.com/mapfiles/kml/paddle/grn-blank.png</href>
          </Icon>
          <color>ff0085ff</color>
        </IconStyle>
      </Style>
      <Point>
        <coordinates>-3.91619784446471,38.4482321464865,0</coordinates>
      </Point>
    </Placemark>
    <Placemark>
      <Snippet maxLines="0"> </Snippet>
      <description> </description>
      <name></name>
      <Style>
        <IconStyle>
          <Icon>
            <href>https://maps.google.com/mapfiles/kml/paddle/grn-blank.png</href>
          </Icon>
          <color>ff0080ff</color>
        </IconStyle>
      </Style>
      <Point>
        <coordinates>3.63125015514107,45.7211994259197,0</coordinates>
      </Point>
    </Placemark>
    <Placemark>
      <Snippet maxLines="0"> </Snippet>
      <description> </description>
      <name></name>
      <Style>
        <IconStyle>
          <Icon>
            <href>https://maps.google.com/mapfiles/kml/paddle/grn-blank.png</href>
          </Icon>
          <color>ff0080ff</color>
        </IconStyle>
      </Style>
      <Point>
        <coordinates>2.44244761274114,45.4235884004053,0</coordinates>
      </Point>
    </Placemark>
    <Placemark>
      <Snippet maxLines="0"> </Snippet>
      <description> </description>
      <name></name>
      <Style>
        <IconStyle>
          <Icon>
            <href>https://maps.google.com/mapfiles/kml/paddle/grn-blank.png</href>
          </Icon>
          <color>ff0080ff</color>
        </IconStyle>
      </Style>
      <Point>
        <coordinates>2.81138155075117,45.8325690537975,0</coordinates>
      </Point>
    </Placemark>
    <Placemark>
      <Snippet maxLines="0"> </Snippet>
      <description> </description>
      <name></name>
      <Style>
        <IconStyle>
          <Icon>
            <href>https://maps.google.com/mapfiles/kml/paddle/grn-blank.png</href>
          </Icon>
          <color>ff0074ff</color>
        </IconStyle>
      </Style>
      <Point>
        <coordinates>-3.69578688468593,52.5148868913415,0</coordinates>
      </Point>
    </Placemark>
    <Placemark>
      <Snippet maxLines="0"> </Snippet>
      <description> </description>
      <name></name>
      <Style>
        <IconStyle>
          <Icon>
            <href>https://maps.google.com/mapfiles/kml/paddle/grn-blank.png</href>
          </Icon>
          <color>ff0074ff</color>
        </IconStyle>
      </Style>
      <Point>
        <coordinates>4.20538031520368,50.2263692449126,0</coordinates>
      </Point>
    </Placemark>
    <Placemark>
      <Snippet maxLines="0"> </Snippet>
      <description> </description>
      <name></name>
      <Style>
        <IconStyle>
          <Icon>
            <href>https://maps.google.com/mapfiles/kml/paddle/grn-blank.png</href>
          </Icon>
          <color>ff005eff</color>
        </IconStyle>
      </Style>
      <Point>
        <coordinates>8.75984775053107,39.1144254004994,0</coordinates>
      </Point>
    </Placemark>
    <Placemark>
      <Snippet maxLines="0"> </Snippet>
      <description> </description>
      <name></name>
      <Style>
        <IconStyle>
          <Icon>
            <href>https://maps.google.com/mapfiles/kml/paddle/grn-blank.png</href>
          </Icon>
          <color>ff005eff</color>
        </IconStyle>
      </Style>
      <Point>
        <coordinates>8.65134674015825,39.1622263649915,0</coordinates>
      </Point>
    </Placemark>
    <Placemark>
      <Snippet maxLines="0"> </Snippet>
      <description> </description>
      <name></name>
      <Style>
        <IconStyle>
          <Icon>
            <href>https://maps.google.com/mapfiles/kml/paddle/grn-blank.png</href>
          </Icon>
          <color>ff005eff</color>
        </IconStyle>
      </Style>
      <Point>
        <coordinates>9.15018616051193,39.875194849909,0</coordinates>
      </Point>
    </Placemark>
    <Placemark>
      <Snippet maxLines="0"> </Snippet>
      <description> </description>
      <name></name>
      <Style>
        <IconStyle>
          <Icon>
            <href>https://maps.google.com/mapfiles/kml/paddle/grn-blank.png</href>
          </Icon>
          <color>ff005eff</color>
        </IconStyle>
      </Style>
      <Point>
        <coordinates>-3.69830883079365,52.5341595280112,0</coordinates>
      </Point>
    </Placemark>
    <Placemark>
      <Snippet maxLines="0"> </Snippet>
      <description> </description>
      <name></name>
      <Style>
        <IconStyle>
          <Icon>
            <href>https://maps.google.com/mapfiles/kml/paddle/grn-blank.png</href>
          </Icon>
          <color>ff0053ff</color>
        </IconStyle>
      </Style>
      <Point>
        <coordinates>8.77091050332607,39.2139558690039,0</coordinates>
      </Point>
    </Placemark>
    <Placemark>
      <Snippet maxLines="0"> </Snippet>
      <description> </description>
      <name></name>
      <Style>
        <IconStyle>
          <Icon>
            <href>https://maps.google.com/mapfiles/kml/paddle/grn-blank.png</href>
          </Icon>
          <color>ff0053ff</color>
        </IconStyle>
      </Style>
      <Point>
        <coordinates>-3.72353709525208,52.5380782281776,0</coordinates>
      </Point>
    </Placemark>
    <Placemark>
      <Snippet maxLines="0"> </Snippet>
      <description> </description>
      <name></name>
      <Style>
        <IconStyle>
          <Icon>
            <href>https://maps.google.com/mapfiles/kml/paddle/grn-blank.png</href>
          </Icon>
          <color>ff0043ff</color>
        </IconStyle>
      </Style>
      <Point>
        <coordinates>11.559946566051,46.6665602203529,0</coordinates>
      </Point>
    </Placemark>
    <Placemark>
      <Snippet maxLines="0"> </Snippet>
      <description> </description>
      <name></name>
      <Style>
        <IconStyle>
          <Icon>
            <href>https://maps.google.com/mapfiles/kml/paddle/grn-blank.png</href>
          </Icon>
          <color>ff003dff</color>
        </IconStyle>
      </Style>
      <Point>
        <coordinates>8.79906131972417,39.1445868134194,0</coordinates>
      </Point>
    </Placemark>
    <Placemark>
      <Snippet maxLines="0"> </Snippet>
      <description> </description>
      <name></name>
      <Style>
        <IconStyle>
          <Icon>
            <href>https://maps.google.com/mapfiles/kml/paddle/grn-blank.png</href>
          </Icon>
          <color>ff0037ff</color>
        </IconStyle>
      </Style>
      <Point>
        <coordinates>-4.38870637881349,51.9448794996782,0</coordinates>
      </Point>
    </Placemark>
    <Placemark>
      <Snippet maxLines="0"> </Snippet>
      <description> </description>
      <name></name>
      <Style>
        <IconStyle>
          <Icon>
            <href>https://maps.google.com/mapfiles/kml/paddle/grn-blank.png</href>
          </Icon>
          <color>ff0021ff</color>
        </IconStyle>
      </Style>
      <Point>
        <coordinates>9.1775370275075,39.4418344873009,0</coordinates>
      </Point>
    </Placemark>
    <Placemark>
      <Snippet maxLines="0"> </Snippet>
      <description> </description>
      <name></name>
      <Style>
        <IconStyle>
          <Icon>
            <href>https://maps.google.com/mapfiles/kml/paddle/grn-blank.png</href>
          </Icon>
          <color>ff0021ff</color>
        </IconStyle>
      </Style>
      <Point>
        <coordinates>9.42392053217123,40.418894695748,0</coordinates>
      </Point>
    </Placemark>
    <Placemark>
      <Snippet maxLines="0"> </Snippet>
      <description> </description>
      <name></name>
      <Style>
        <IconStyle>
          <Icon>
            <href>https://maps.google.com/mapfiles/kml/paddle/grn-blank.png</href>
          </Icon>
          <color>ff001cff</color>
        </IconStyle>
      </Style>
      <Point>
        <coordinates>8.59210053504363,39.5444189335742,0</coordinates>
      </Point>
    </Placemark>
    <Placemark>
      <Snippet maxLines="0"> </Snippet>
      <description> </description>
      <name></name>
      <Style>
        <IconStyle>
          <Icon>
            <href>https://maps.google.com/mapfiles/kml/paddle/grn-blank.png</href>
          </Icon>
          <color>ff0011ff</color>
        </IconStyle>
      </Style>
      <Point>
        <coordinates>-4.11325447881475,38.5777617525425,0</coordinates>
      </Point>
    </Placemark>
    <Placemark>
      <Snippet maxLines="0"> </Snippet>
      <description> </description>
      <name></name>
      <Style>
        <IconStyle>
          <Icon>
            <href>https://maps.google.com/mapfiles/kml/paddle/grn-blank.png</href>
          </Icon>
          <color>ff0000f4</color>
        </IconStyle>
      </Style>
      <Point>
        <coordinates>-4.23664775632831,38.5786767303929,0</coordinates>
      </Point>
    </Placemark>
    <Placemark>
      <Snippet maxLines="0"> </Snippet>
      <description> </description>
      <name></name>
      <Style>
        <IconStyle>
          <Icon>
            <href>https://maps.google.com/mapfiles/kml/paddle/grn-blank.png</href>
          </Icon>
          <color>ff0000ee</color>
        </IconStyle>
      </Style>
      <Point>
        <coordinates>-4.52958706385557,48.0459186893212,0</coordinates>
      </Point>
    </Placemark>
    <Placemark>
      <Snippet maxLines="0"> </Snippet>
      <description> </description>
      <name></name>
      <Style>
        <IconStyle>
          <Icon>
            <href>https://maps.google.com/mapfiles/kml/paddle/grn-blank.png</href>
          </Icon>
          <color>ff0000e9</color>
        </IconStyle>
      </Style>
      <Point>
        <coordinates>24.4126057712729,42.7239471367371,0</coordinates>
      </Point>
    </Placemark>
    <Placemark>
      <Snippet maxLines="0"> </Snippet>
      <description> </description>
      <name></name>
      <Style>
        <IconStyle>
          <Icon>
            <href>https://maps.google.com/mapfiles/kml/paddle/grn-blank.png</href>
          </Icon>
          <color>ff0000d8</color>
        </IconStyle>
      </Style>
      <Point>
        <coordinates>9.13511795541717,39.9041415491644,0</coordinates>
      </Point>
    </Placemark>
    <Placemark>
      <Snippet maxLines="0"> </Snippet>
      <description> </description>
      <name></name>
      <Style>
        <IconStyle>
          <Icon>
            <href>https://maps.google.com/mapfiles/kml/paddle/grn-blank.png</href>
          </Icon>
          <color>ff0000c8</color>
        </IconStyle>
      </Style>
      <Point>
        <coordinates>-3.68432444011028,52.5122046043964,0</coordinates>
      </Point>
    </Placemark>
    <Placemark>
      <Snippet maxLines="0"> </Snippet>
      <description> </description>
      <name></name>
      <Style>
        <IconStyle>
          <Icon>
            <href>https://maps.google.com/mapfiles/kml/paddle/grn-blank.png</href>
          </Icon>
          <color>ff0000c2</color>
        </IconStyle>
      </Style>
      <Point>
        <coordinates>8.23944107886176,47.8114588071995,0</coordinates>
      </Point>
    </Placemark>
    <Placemark>
      <Snippet maxLines="0"> </Snippet>
      <description> </description>
      <name></name>
      <Style>
        <IconStyle>
          <Icon>
            <href>https://maps.google.com/mapfiles/kml/paddle/grn-blank.png</href>
          </Icon>
          <color>ff0000c2</color>
        </IconStyle>
      </Style>
      <Point>
        <coordinates>13.5453882834732,46.6808608171452,0</coordinates>
      </Point>
    </Placemark>
    <Placemark>
      <Snippet maxLines="0"> </Snippet>
      <description> </description>
      <name></name>
      <Style>
        <IconStyle>
          <Icon>
            <href>https://maps.google.com/mapfiles/kml/paddle/grn-blank.png</href>
          </Icon>
          <color>ff0000b7</color>
        </IconStyle>
      </Style>
      <Point>
        <coordinates>12.8067626077818,47.4329435404097,0</coordinates>
      </Point>
    </Placemark>
    <Placemark>
      <Snippet maxLines="0"> </Snippet>
      <description> </description>
      <name></name>
      <Style>
        <IconStyle>
          <Icon>
            <href>https://maps.google.com/mapfiles/kml/paddle/grn-blank.png</href>
          </Icon>
          <color>ff0000ac</color>
        </IconStyle>
      </Style>
      <Point>
        <coordinates>-3.69166258569785,52.5647391290973,0</coordinates>
      </Point>
    </Placemark>
    <Placemark>
      <Snippet maxLines="0"> </Snippet>
      <description> </description>
      <name></name>
      <Style>
        <IconStyle>
          <Icon>
            <href>https://maps.google.com/mapfiles/kml/paddle/grn-blank.png</href>
          </Icon>
          <color>ff0000a6</color>
        </IconStyle>
      </Style>
      <Point>
        <coordinates>9.13648027893332,39.8280452102708,0</coordinates>
      </Point>
    </Placemark>
    <Placemark>
      <Snippet maxLines="0"> </Snippet>
      <description> </description>
      <name></name>
      <Style>
        <IconStyle>
          <Icon>
            <href>https://maps.google.com/mapfiles/kml/paddle/grn-blank.png</href>
          </Icon>
          <color>ff0000a6</color>
        </IconStyle>
      </Style>
      <Point>
        <coordinates>2.94693673500579,43.7694383515766,0</coordinates>
      </Point>
    </Placemark>
    <Placemark>
      <Snippet maxLines="0"> </Snippet>
      <description> </description>
      <name></name>
      <Style>
        <IconStyle>
          <Icon>
            <href>https://maps.google.com/mapfiles/kml/paddle/grn-blank.png</href>
          </Icon>
          <color>ff0000a6</color>
        </IconStyle>
      </Style>
      <Point>
        <coordinates>-5.5561063427048,38.3621720172832,0</coordinates>
      </Point>
    </Placemark>
    <Placemark>
      <Snippet maxLines="0"> </Snippet>
      <description> </description>
      <name></name>
      <Style>
        <IconStyle>
          <Icon>
            <href>https://maps.google.com/mapfiles/kml/paddle/grn-blank.png</href>
          </Icon>
          <color>ff00009b</color>
        </IconStyle>
      </Style>
      <Point>
        <coordinates>9.16160319885689,39.8710315879475,0</coordinates>
      </Point>
    </Placemark>
    <Placemark>
      <Snippet maxLines="0"> </Snippet>
      <description> </description>
      <name></name>
      <Style>
        <IconStyle>
          <Icon>
            <href>https://maps.google.com/mapfiles/kml/paddle/grn-blank.png</href>
          </Icon>
          <color>ff00009b</color>
        </IconStyle>
      </Style>
      <Point>
        <coordinates>-5.14311915663511,37.8413296887325,0</coordinates>
      </Point>
    </Placemark>
    <Placemark>
      <Snippet maxLines="0"> </Snippet>
      <description> </description>
      <name></name>
      <Style>
        <IconStyle>
          <Icon>
            <href>https://maps.google.com/mapfiles/kml/paddle/grn-blank.png</href>
          </Icon>
          <color>ff000096</color>
        </IconStyle>
      </Style>
      <Point>
        <coordinates>-9.54983422247981,52.0512754153239,0</coordinates>
      </Point>
    </Placemark>
    <Placemark>
      <Snippet maxLines="0"> </Snippet>
      <description> </description>
      <name></name>
      <Style>
        <IconStyle>
          <Icon>
            <href>https://maps.google.com/mapfiles/kml/paddle/grn-blank.png</href>
          </Icon>
          <color>ff000096</color>
        </IconStyle>
      </Style>
      <Point>
        <coordinates>9.15478106779723,39.9083507336237,0</coordinates>
      </Point>
    </Placemark>
    <Placemark>
      <Snippet maxLines="0"> </Snippet>
      <description> </description>
      <name></name>
      <Style>
        <IconStyle>
          <Icon>
            <href>https://maps.google.com/mapfiles/kml/paddle/grn-blank.png</href>
          </Icon>
          <color>ff000096</color>
        </IconStyle>
      </Style>
      <Point>
        <coordinates>9.3021671610738,39.5289418881232,0</coordinates>
      </Point>
    </Placemark>
    <Placemark>
      <Snippet maxLines="0"> </Snippet>
      <description> </description>
      <name></name>
      <Style>
        <IconStyle>
          <Icon>
            <href>https://maps.google.com/mapfiles/kml/paddle/grn-blank.png</href>
          </Icon>
          <color>ff00008b</color>
        </IconStyle>
      </Style>
      <Point>
        <coordinates>8.38870733049258,40.5818128579343,0</coordinates>
      </Point>
    </Placemark>
    <Placemark>
      <Snippet maxLines="0"> </Snippet>
      <description> </description>
      <name></name>
      <Style>
        <IconStyle>
          <Icon>
            <href>https://maps.google.com/mapfiles/kml/paddle/grn-blank.png</href>
          </Icon>
          <color>ff00008b</color>
        </IconStyle>
      </Style>
      <Point>
        <coordinates>2.24200081611822,44.9713720394518,0</coordinates>
      </Point>
    </Placemark>
    <Placemark>
      <Snippet maxLines="0"> </Snippet>
      <description> </description>
      <name></name>
      <Style>
        <IconStyle>
          <Icon>
            <href>https://maps.google.com/mapfiles/kml/paddle/grn-blank.png</href>
          </Icon>
          <color>ff000085</color>
        </IconStyle>
      </Style>
      <Point>
        <coordinates>8.73475532510724,39.1646773691016,0</coordinates>
      </Point>
    </Placemark>
    <Placemark>
      <Snippet maxLines="0"> </Snippet>
      <description> </description>
      <name></name>
      <Style>
        <IconStyle>
          <Icon>
            <href>https://maps.google.com/mapfiles/kml/paddle/grn-blank.png</href>
          </Icon>
          <color>ff000080</color>
        </IconStyle>
      </Style>
      <Point>
        <coordinates>-3.78828722382208,52.310082360347,0</coordinates>
      </Point>
    </Placemark>
    <Placemark>
      <Snippet maxLines="0"> </Snippet>
      <description> </description>
      <name></name>
      <Style>
        <IconStyle>
          <Icon>
            <href>https://maps.google.com/mapfiles/kml/paddle/grn-blank.png</href>
          </Icon>
          <color>ff000080</color>
        </IconStyle>
      </Style>
      <Point>
        <coordinates>4.07497696011766,45.0093464564897,0</coordinates>
      </Point>
    </Placemark>
    <Placemark>
      <Snippet maxLines="0"> </Snippet>
      <description> </description>
      <name></name>
      <Style>
        <IconStyle>
          <Icon>
            <href>https://maps.google.com/mapfiles/kml/paddle/grn-blank.png</href>
          </Icon>
          <color>ff000080</color>
        </IconStyle>
      </Style>
      <Point>
        <coordinates>26.6041181126804,39.0817962869887,0</coordinates>
      </Point>
    </Placemark>
    <Placemark>
      <Snippet maxLines="0"> </Snippet>
      <description> </description>
      <name></name>
      <Style>
        <IconStyle>
          <Icon>
            <href>https://maps.google.com/mapfiles/kml/paddle/grn-blank.png</href>
          </Icon>
          <color>ff000074</color>
        </IconStyle>
      </Style>
      <Point>
        <coordinates>3.52274382981438,45.6242832540308,0</coordinates>
      </Point>
    </Placemark>
    <Placemark>
      <Snippet maxLines="0"> </Snippet>
      <description> </description>
      <name></name>
      <Style>
        <IconStyle>
          <Icon>
            <href>https://maps.google.com/mapfiles/kml/paddle/grn-blank.png</href>
          </Icon>
          <color>ff000064</color>
        </IconStyle>
      </Style>
      <Point>
        <coordinates>16.9840207968461,49.772695538669,0</coordinates>
      </Point>
    </Placemark>
    <Placemark>
      <Snippet maxLines="0"> </Snippet>
      <description> </description>
      <name></name>
      <Style>
        <IconStyle>
          <Icon>
            <href>https://maps.google.com/mapfiles/kml/paddle/grn-blank.png</href>
          </Icon>
          <color>ff000064</color>
        </IconStyle>
      </Style>
      <Point>
        <coordinates>-3.01933443410967,36.8091809196222,0</coordinates>
      </Point>
    </Placemark>
    <Placemark>
      <Snippet maxLines="0"> </Snippet>
      <description> </description>
      <name></name>
      <Style>
        <IconStyle>
          <Icon>
            <href>https://maps.google.com/mapfiles/kml/paddle/grn-blank.png</href>
          </Icon>
          <color>ff000064</color>
        </IconStyle>
      </Style>
      <Point>
        <coordinates>-9.5789424036797,52.047552866124,0</coordinates>
      </Point>
    </Placemark>
    <Placemark>
      <Snippet maxLines="0"> </Snippet>
      <description> </description>
      <name></name>
      <Style>
        <IconStyle>
          <Icon>
            <href>https://maps.google.com/mapfiles/kml/paddle/grn-blank.png</href>
          </Icon>
          <color>ff000059</color>
        </IconStyle>
      </Style>
      <Point>
        <coordinates>-3.69769387562642,52.5525553447909,0</coordinates>
      </Point>
    </Placemark>
    <Placemark>
      <Snippet maxLines="0"> </Snippet>
      <description> </description>
      <name></name>
      <Style>
        <IconStyle>
          <Icon>
            <href>https://maps.google.com/mapfiles/kml/paddle/grn-blank.png</href>
          </Icon>
          <color>ff000059</color>
        </IconStyle>
      </Style>
      <Point>
        <coordinates>-3.72235338219637,52.3657199760399,0</coordinates>
      </Point>
    </Placemark>
    <Placemark>
      <Snippet maxLines="0"> </Snippet>
      <description> </description>
      <name></name>
      <Style>
        <IconStyle>
          <Icon>
            <href>https://maps.google.com/mapfiles/kml/paddle/grn-blank.png</href>
          </Icon>
          <color>ff000053</color>
        </IconStyle>
      </Style>
      <Point>
        <coordinates>-3.65103003055119,52.5696830577607,0</coordinates>
      </Point>
    </Placemark>
    <Placemark>
      <Snippet maxLines="0"> </Snippet>
      <description> </description>
      <name></name>
      <Style>
        <IconStyle>
          <Icon>
            <href>https://maps.google.com/mapfiles/kml/paddle/grn-blank.png</href>
          </Icon>
          <color>ff000053</color>
        </IconStyle>
      </Style>
      <Point>
        <coordinates>4.09646110074129,45.0136710388262,0</coordinates>
      </Point>
    </Placemark>
    <Placemark>
      <Snippet maxLines="0"> </Snippet>
      <description> </description>
      <name></name>
      <Style>
        <IconStyle>
          <Icon>
            <href>https://maps.google.com/mapfiles/kml/paddle/grn-blank.png</href>
          </Icon>
          <color>ff00004e</color>
        </IconStyle>
      </Style>
      <Point>
        <coordinates>-4.63778539957648,48.0269451285956,0</coordinates>
      </Point>
    </Placemark>
    <Placemark>
      <Snippet maxLines="0"> </Snippet>
      <description> </description>
      <name></name>
      <Style>
        <IconStyle>
          <Icon>
            <href>https://maps.google.com/mapfiles/kml/paddle/grn-blank.png</href>
          </Icon>
          <color>ff00004e</color>
        </IconStyle>
      </Style>
      <Point>
        <coordinates>-3.76400383655527,52.3495772037709,0</coordinates>
      </Point>
    </Placemark>
    <Placemark>
      <Snippet maxLines="0"> </Snippet>
      <description> </description>
      <name></name>
      <Style>
        <IconStyle>
          <Icon>
            <href>https://maps.google.com/mapfiles/kml/paddle/grn-blank.png</href>
          </Icon>
          <color>ff00003d</color>
        </IconStyle>
      </Style>
      <Point>
        <coordinates>-3.75332541636169,52.3337618734474,0</coordinates>
      </Point>
    </Placemark>
    <Placemark>
      <Snippet maxLines="0"> </Snippet>
      <description> </description>
      <name></name>
      <Style>
        <IconStyle>
          <Icon>
            <href>https://maps.google.com/mapfiles/kml/paddle/grn-blank.png</href>
          </Icon>
          <color>ff00002c</color>
        </IconStyle>
      </Style>
      <Point>
        <coordinates>1.11023103927884,45.5736876455539,0</coordinates>
      </Point>
    </Placemark>
    <Placemark>
      <Snippet maxLines="0"> </Snippet>
      <description> </description>
      <name></name>
      <Style>
        <IconStyle>
          <Icon>
            <href>https://maps.google.com/mapfiles/kml/paddle/grn-blank.png</href>
          </Icon>
          <color>ff000006</color>
        </IconStyle>
      </Style>
      <Point>
        <coordinates>7.18703189903109,50.9598947519159,0</coordinates>
      </Point>
    </Placemark>
  </Document>
</kml>
