# Supplementary material for: Identifying silver ore sources for the earliest coins of Athens
Source: Archaeol Anthropol Sci. 2025 Jan 25;17(2):45. doi: 10.1007/s12520-024-02120-3 (PMC11762618; doi:10.1007/s12520-024-02120-3)
Supplement: Supplementary file 3 — Supplementary file3 (ZIP 65.3 KB) [file 12520_2024_2120_MOESM3_ESM.zip › kml/Empedokles 13.kml]

<?xml version="1.0" encoding="utf-8"?>
<kml xmlns="http://www.opengis.net/kml/2.2">
  <Document>
    <name>Empedokles 13</name>
    <Placemark>
      <Snippet maxLines="0"> </Snippet>
      <description> </description>
      <name></name>
      <Style>
        <IconStyle>
          <Icon>
            <href>https://maps.google.com/mapfiles/kml/paddle/ylw-blank.png</href>
          </Icon>
          <color>fff0ffff</color>
        </IconStyle>
      </Style>
      <Point>
        <coordinates>35.4162882812051,37.5435434267533,0</coordinates>
      </Point>
    </Placemark>
    <Placemark>
      <Snippet maxLines="0"> </Snippet>
      <description> </description>
      <name></name>
      <Style>
        <IconStyle>
          <Icon>
            <href>https://maps.google.com/mapfiles/kml/paddle/ylw-blank.png</href>
          </Icon>
          <color>ffd2ffff</color>
        </IconStyle>
      </Style>
      <Point>
        <coordinates>35.4410897656202,37.5661462009351,0</coordinates>
      </Point>
    </Placemark>
    <Placemark>
      <Snippet maxLines="0"> </Snippet>
      <description> </description>
      <name></name>
      <Style>
        <IconStyle>
          <Icon>
            <href>https://maps.google.com/mapfiles/kml/paddle/ylw-blank.png</href>
          </Icon>
          <color>ffc3ffff</color>
        </IconStyle>
      </Style>
      <Point>
        <coordinates>26.788839505291,42.2694179720625,0</coordinates>
      </Point>
    </Placemark>
    <Placemark>
      <Snippet maxLines="0"> </Snippet>
      <description> </description>
      <name></name>
      <Style>
        <IconStyle>
          <Icon>
            <href>https://maps.google.com/mapfiles/kml/paddle/ylw-blank.png</href>
          </Icon>
          <color>ffc3ffff</color>
        </IconStyle>
      </Style>
      <Point>
        <coordinates>35.283325731052,37.4415338848333,0</coordinates>
      </Point>
    </Placemark>
    <Placemark>
      <Snippet maxLines="0"> </Snippet>
      <description> </description>
      <name></name>
      <Style>
        <IconStyle>
          <Icon>
            <href>https://maps.google.com/mapfiles/kml/paddle/ylw-blank.png</href>
          </Icon>
          <color>ffb4ffff</color>
        </IconStyle>
      </Style>
      <Point>
        <coordinates>22.8697947983817,43.3479965701249,0</coordinates>
      </Point>
    </Placemark>
    <Placemark>
      <Snippet maxLines="0"> </Snippet>
      <description> </description>
      <name></name>
      <Style>
        <IconStyle>
          <Icon>
            <href>https://maps.google.com/mapfiles/kml/paddle/ylw-blank.png</href>
          </Icon>
          <color>ffb4ffff</color>
        </IconStyle>
      </Style>
      <Point>
        <coordinates>34.8141379271843,37.8842451019656,0</coordinates>
      </Point>
    </Placemark>
    <Placemark>
      <Snippet maxLines="0"> </Snippet>
      <description> </description>
      <name></name>
      <Style>
        <IconStyle>
          <Icon>
            <href>https://maps.google.com/mapfiles/kml/paddle/ylw-blank.png</href>
          </Icon>
          <color>ffb4ffff</color>
        </IconStyle>
      </Style>
      <Point>
        <coordinates>23.1377087021712,46.3189214804158,0</coordinates>
      </Point>
    </Placemark>
    <Placemark>
      <Snippet maxLines="0"> </Snippet>
      <description> </description>
      <name></name>
      <Style>
        <IconStyle>
          <Icon>
            <href>https://maps.google.com/mapfiles/kml/paddle/ylw-blank.png</href>
          </Icon>
          <color>ffa5ffff</color>
        </IconStyle>
      </Style>
      <Point>
        <coordinates>12.2356924386511,47.4469702459814,0</coordinates>
      </Point>
    </Placemark>
    <Placemark>
      <Snippet maxLines="0"> </Snippet>
      <description> </description>
      <name></name>
      <Style>
        <IconStyle>
          <Icon>
            <href>https://maps.google.com/mapfiles/kml/paddle/ylw-blank.png</href>
          </Icon>
          <color>ffa5ffff</color>
        </IconStyle>
      </Style>
      <Point>
        <coordinates>41.015498181415,40.4987278535121,0</coordinates>
      </Point>
    </Placemark>
    <Placemark>
      <Snippet maxLines="0"> </Snippet>
      <description> </description>
      <name></name>
      <Style>
        <IconStyle>
          <Icon>
            <href>https://maps.google.com/mapfiles/kml/paddle/ylw-blank.png</href>
          </Icon>
          <color>ffa5ffff</color>
        </IconStyle>
      </Style>
      <Point>
        <coordinates>23.1755805248235,46.3232862670891,0</coordinates>
      </Point>
    </Placemark>
    <Placemark>
      <Snippet maxLines="0"> </Snippet>
      <description> </description>
      <name></name>
      <Style>
        <IconStyle>
          <Icon>
            <href>https://maps.google.com/mapfiles/kml/paddle/ylw-blank.png</href>
          </Icon>
          <color>ff87ffff</color>
        </IconStyle>
      </Style>
      <Point>
        <coordinates>24.7215490376074,36.9049111665935,0</coordinates>
      </Point>
    </Placemark>
    <Placemark>
      <Snippet maxLines="0"> </Snippet>
      <description> </description>
      <name></name>
      <Style>
        <IconStyle>
          <Icon>
            <href>https://maps.google.com/mapfiles/kml/paddle/ylw-blank.png</href>
          </Icon>
          <color>ff78ffff</color>
        </IconStyle>
      </Style>
      <Point>
        <coordinates>35.2135981305233,37.4120410339143,0</coordinates>
      </Point>
    </Placemark>
    <Placemark>
      <Snippet maxLines="0"> </Snippet>
      <description> </description>
      <name></name>
      <Style>
        <IconStyle>
          <Icon>
            <href>https://maps.google.com/mapfiles/kml/paddle/ylw-blank.png</href>
          </Icon>
          <color>ff69ffff</color>
        </IconStyle>
      </Style>
      <Point>
        <coordinates>35.1731951792636,37.9219299180174,0</coordinates>
      </Point>
    </Placemark>
    <Placemark>
      <Snippet maxLines="0"> </Snippet>
      <description> </description>
      <name></name>
      <Style>
        <IconStyle>
          <Icon>
            <href>https://maps.google.com/mapfiles/kml/paddle/ylw-blank.png</href>
          </Icon>
          <color>ff5affff</color>
        </IconStyle>
      </Style>
      <Point>
        <coordinates>14.1536521696316,47.0019601794261,0</coordinates>
      </Point>
    </Placemark>
    <Placemark>
      <Snippet maxLines="0"> </Snippet>
      <description> </description>
      <name></name>
      <Style>
        <IconStyle>
          <Icon>
            <href>https://maps.google.com/mapfiles/kml/paddle/ylw-blank.png</href>
          </Icon>
          <color>ff3cffff</color>
        </IconStyle>
      </Style>
      <Point>
        <coordinates>27.4152839112881,42.3420584844062,0</coordinates>
      </Point>
    </Placemark>
    <Placemark>
      <Snippet maxLines="0"> </Snippet>
      <description> </description>
      <name></name>
      <Style>
        <IconStyle>
          <Icon>
            <href>https://maps.google.com/mapfiles/kml/paddle/ylw-blank.png</href>
          </Icon>
          <color>ff2dffff</color>
        </IconStyle>
      </Style>
      <Point>
        <coordinates>38.3840989328771,40.3203366021912,0</coordinates>
      </Point>
    </Placemark>
    <Placemark>
      <Snippet maxLines="0"> </Snippet>
      <description> </description>
      <name></name>
      <Style>
        <IconStyle>
          <Icon>
            <href>https://maps.google.com/mapfiles/kml/paddle/ylw-blank.png</href>
          </Icon>
          <color>ff1effff</color>
        </IconStyle>
      </Style>
      <Point>
        <coordinates>-2.23427745439481,54.7703364449712,0</coordinates>
      </Point>
    </Placemark>
    <Placemark>
      <Snippet maxLines="0"> </Snippet>
      <description> </description>
      <name></name>
      <Style>
        <IconStyle>
          <Icon>
            <href>https://maps.google.com/mapfiles/kml/paddle/ylw-blank.png</href>
          </Icon>
          <color>ff0fffff</color>
        </IconStyle>
      </Style>
      <Point>
        <coordinates>35.3474593724269,37.9080661684934,0</coordinates>
      </Point>
    </Placemark>
    <Placemark>
      <Snippet maxLines="0"> </Snippet>
      <description> </description>
      <name></name>
      <Style>
        <IconStyle>
          <Icon>
            <href>https://maps.google.com/mapfiles/kml/paddle/ylw-blank.png</href>
          </Icon>
          <color>ff0fffff</color>
        </IconStyle>
      </Style>
      <Point>
        <coordinates>9.1379432348983,36.4079189156413,0</coordinates>
      </Point>
    </Placemark>
    <Placemark>
      <Snippet maxLines="0"> </Snippet>
      <description> </description>
      <name></name>
      <Style>
        <IconStyle>
          <Icon>
            <href>https://maps.google.com/mapfiles/kml/paddle/ylw-blank.png</href>
          </Icon>
          <color>ff00eaff</color>
        </IconStyle>
      </Style>
      <Point>
        <coordinates>35.3868614093749,38.1036564113279,0</coordinates>
      </Point>
    </Placemark>
    <Placemark>
      <Snippet maxLines="0"> </Snippet>
      <description> </description>
      <name></name>
      <Style>
        <IconStyle>
          <Icon>
            <href>https://maps.google.com/mapfiles/kml/paddle/ylw-blank.png</href>
          </Icon>
          <color>ff00eaff</color>
        </IconStyle>
      </Style>
      <Point>
        <coordinates>35.3650191354252,37.5733617928811,0</coordinates>
      </Point>
    </Placemark>
    <Placemark>
      <Snippet maxLines="0"> </Snippet>
      <description> </description>
      <name></name>
      <Style>
        <IconStyle>
          <Icon>
            <href>https://maps.google.com/mapfiles/kml/paddle/ylw-blank.png</href>
          </Icon>
          <color>ff00eaff</color>
        </IconStyle>
      </Style>
      <Point>
        <coordinates>26.2181943060762,42.2648772806306,0</coordinates>
      </Point>
    </Placemark>
    <Placemark>
      <Snippet maxLines="0"> </Snippet>
      <description> </description>
      <name></name>
      <Style>
        <IconStyle>
          <Icon>
            <href>https://maps.google.com/mapfiles/kml/paddle/ylw-blank.png</href>
          </Icon>
          <color>ff00dfff</color>
        </IconStyle>
      </Style>
      <Point>
        <coordinates>35.3695502067879,37.5824656522591,0</coordinates>
      </Point>
    </Placemark>
    <Placemark>
      <Snippet maxLines="0"> </Snippet>
      <description> </description>
      <name></name>
      <Style>
        <IconStyle>
          <Icon>
            <href>https://maps.google.com/mapfiles/kml/paddle/ylw-blank.png</href>
          </Icon>
          <color>ff00dfff</color>
        </IconStyle>
      </Style>
      <Point>
        <coordinates>14.8784962080137,47.4645630425123,0</coordinates>
      </Point>
    </Placemark>
    <Placemark>
      <Snippet maxLines="0"> </Snippet>
      <description> </description>
      <name></name>
      <Style>
        <IconStyle>
          <Icon>
            <href>https://maps.google.com/mapfiles/kml/paddle/ylw-blank.png</href>
          </Icon>
          <color>ff00dfff</color>
        </IconStyle>
      </Style>
      <Point>
        <coordinates>35.5424113419031,38.1826019209217,0</coordinates>
      </Point>
    </Placemark>
    <Placemark>
      <Snippet maxLines="0"> </Snippet>
      <description> </description>
      <name></name>
      <Style>
        <IconStyle>
          <Icon>
            <href>https://maps.google.com/mapfiles/kml/paddle/ylw-blank.png</href>
          </Icon>
          <color>ff00dfff</color>
        </IconStyle>
      </Style>
      <Point>
        <coordinates>22.9841120591693,46.1899010824371,0</coordinates>
      </Point>
    </Placemark>
    <Placemark>
      <Snippet maxLines="0"> </Snippet>
      <description> </description>
      <name></name>
      <Style>
        <IconStyle>
          <Icon>
            <href>https://maps.google.com/mapfiles/kml/paddle/ylw-blank.png</href>
          </Icon>
          <color>ff00dfff</color>
        </IconStyle>
      </Style>
      <Point>
        <coordinates>35.4291343946683,37.5112768780002,0</coordinates>
      </Point>
    </Placemark>
    <Placemark>
      <Snippet maxLines="0"> </Snippet>
      <description> </description>
      <name></name>
      <Style>
        <IconStyle>
          <Icon>
            <href>https://maps.google.com/mapfiles/kml/paddle/ylw-blank.png</href>
          </Icon>
          <color>ff00d5ff</color>
        </IconStyle>
      </Style>
      <Point>
        <coordinates>27.5522056942351,42.007762071277,0</coordinates>
      </Point>
    </Placemark>
    <Placemark>
      <Snippet maxLines="0"> </Snippet>
      <description> </description>
      <name></name>
      <Style>
        <IconStyle>
          <Icon>
            <href>https://maps.google.com/mapfiles/kml/paddle/ylw-blank.png</href>
          </Icon>
          <color>ff00d5ff</color>
        </IconStyle>
      </Style>
      <Point>
        <coordinates>11.8472451451778,47.3969163997145,0</coordinates>
      </Point>
    </Placemark>
    <Placemark>
      <Snippet maxLines="0"> </Snippet>
      <description> </description>
      <name></name>
      <Style>
        <IconStyle>
          <Icon>
            <href>https://maps.google.com/mapfiles/kml/paddle/ylw-blank.png</href>
          </Icon>
          <color>ff00d5ff</color>
        </IconStyle>
      </Style>
      <Point>
        <coordinates>22.2655964712628,41.962038897946,0</coordinates>
      </Point>
    </Placemark>
    <Placemark>
      <Snippet maxLines="0"> </Snippet>
      <description> </description>
      <name></name>
      <Style>
        <IconStyle>
          <Icon>
            <href>https://maps.google.com/mapfiles/kml/paddle/ylw-blank.png</href>
          </Icon>
          <color>ff00d5ff</color>
        </IconStyle>
      </Style>
      <Point>
        <coordinates>11.7687260121174,47.3715580431247,0</coordinates>
      </Point>
    </Placemark>
    <Placemark>
      <Snippet maxLines="0"> </Snippet>
      <description> </description>
      <name></name>
      <Style>
        <IconStyle>
          <Icon>
            <href>https://maps.google.com/mapfiles/kml/paddle/ylw-blank.png</href>
          </Icon>
          <color>ff00caff</color>
        </IconStyle>
      </Style>
      <Point>
        <coordinates>35.3768948752005,37.5515964661832,0</coordinates>
      </Point>
    </Placemark>
    <Placemark>
      <Snippet maxLines="0"> </Snippet>
      <description> </description>
      <name></name>
      <Style>
        <IconStyle>
          <Icon>
            <href>https://maps.google.com/mapfiles/kml/paddle/ylw-blank.png</href>
          </Icon>
          <color>ff00caff</color>
        </IconStyle>
      </Style>
      <Point>
        <coordinates>35.3844531330836,38.1249184966986,0</coordinates>
      </Point>
    </Placemark>
    <Placemark>
      <Snippet maxLines="0"> </Snippet>
      <description> </description>
      <name></name>
      <Style>
        <IconStyle>
          <Icon>
            <href>https://maps.google.com/mapfiles/kml/paddle/ylw-blank.png</href>
          </Icon>
          <color>ff00bfff</color>
        </IconStyle>
      </Style>
      <Point>
        <coordinates>35.1825733026712,24.3360876641777,0</coordinates>
      </Point>
    </Placemark>
    <Placemark>
      <Snippet maxLines="0"> </Snippet>
      <description> </description>
      <name></name>
      <Style>
        <IconStyle>
          <Icon>
            <href>https://maps.google.com/mapfiles/kml/paddle/ylw-blank.png</href>
          </Icon>
          <color>ff00aaff</color>
        </IconStyle>
      </Style>
      <Point>
        <coordinates>35.3481923361287,37.9496351841736,0</coordinates>
      </Point>
    </Placemark>
    <Placemark>
      <Snippet maxLines="0"> </Snippet>
      <description> </description>
      <name></name>
      <Style>
        <IconStyle>
          <Icon>
            <href>https://maps.google.com/mapfiles/kml/paddle/ylw-blank.png</href>
          </Icon>
          <color>ff0095ff</color>
        </IconStyle>
      </Style>
      <Point>
        <coordinates>23.1105865315405,43.1383510976207,0</coordinates>
      </Point>
    </Placemark>
    <Placemark>
      <Snippet maxLines="0"> </Snippet>
      <description> </description>
      <name></name>
      <Style>
        <IconStyle>
          <Icon>
            <href>https://maps.google.com/mapfiles/kml/paddle/ylw-blank.png</href>
          </Icon>
          <color>ff008aff</color>
        </IconStyle>
      </Style>
      <Point>
        <coordinates>7.99733571285201,46.2921408340125,0</coordinates>
      </Point>
    </Placemark>
    <Placemark>
      <Snippet maxLines="0"> </Snippet>
      <description> </description>
      <name></name>
      <Style>
        <IconStyle>
          <Icon>
            <href>https://maps.google.com/mapfiles/kml/paddle/ylw-blank.png</href>
          </Icon>
          <color>ff0080ff</color>
        </IconStyle>
      </Style>
      <Point>
        <coordinates>8.10981785213893,46.2040877072815,0</coordinates>
      </Point>
    </Placemark>
    <Placemark>
      <Snippet maxLines="0"> </Snippet>
      <description> </description>
      <name></name>
      <Style>
        <IconStyle>
          <Icon>
            <href>https://maps.google.com/mapfiles/kml/paddle/ylw-blank.png</href>
          </Icon>
          <color>ff0075ff</color>
        </IconStyle>
      </Style>
      <Point>
        <coordinates>17.5103490894789,46.8910949512053,0</coordinates>
      </Point>
    </Placemark>
    <Placemark>
      <Snippet maxLines="0"> </Snippet>
      <description> </description>
      <name></name>
      <Style>
        <IconStyle>
          <Icon>
            <href>https://maps.google.com/mapfiles/kml/paddle/ylw-blank.png</href>
          </Icon>
          <color>ff0075ff</color>
        </IconStyle>
      </Style>
      <Point>
        <coordinates>22.4676143544137,38.9678132833897,0</coordinates>
      </Point>
    </Placemark>
    <Placemark>
      <Snippet maxLines="0"> </Snippet>
      <description> </description>
      <name></name>
      <Style>
        <IconStyle>
          <Icon>
            <href>https://maps.google.com/mapfiles/kml/paddle/ylw-blank.png</href>
          </Icon>
          <color>ff0060ff</color>
        </IconStyle>
      </Style>
      <Point>
        <coordinates>8.71910716150638,52.0056029240606,0</coordinates>
      </Point>
    </Placemark>
    <Placemark>
      <Snippet maxLines="0"> </Snippet>
      <description> </description>
      <name></name>
      <Style>
        <IconStyle>
          <Icon>
            <href>https://maps.google.com/mapfiles/kml/paddle/ylw-blank.png</href>
          </Icon>
          <color>ff004aff</color>
        </IconStyle>
      </Style>
      <Point>
        <coordinates>35.5327405658006,38.1664177566414,0</coordinates>
      </Point>
    </Placemark>
    <Placemark>
      <Snippet maxLines="0"> </Snippet>
      <description> </description>
      <name></name>
      <Style>
        <IconStyle>
          <Icon>
            <href>https://maps.google.com/mapfiles/kml/paddle/ylw-blank.png</href>
          </Icon>
          <color>ff0040ff</color>
        </IconStyle>
      </Style>
      <Point>
        <coordinates>25.9427473719366,40.9951629379507,0</coordinates>
      </Point>
    </Placemark>
    <Placemark>
      <Snippet maxLines="0"> </Snippet>
      <description> </description>
      <name></name>
      <Style>
        <IconStyle>
          <Icon>
            <href>https://maps.google.com/mapfiles/kml/paddle/ylw-blank.png</href>
          </Icon>
          <color>ff0035ff</color>
        </IconStyle>
      </Style>
      <Point>
        <coordinates>35.5201885419372,38.1545435291938,0</coordinates>
      </Point>
    </Placemark>
    <Placemark>
      <Snippet maxLines="0"> </Snippet>
      <description> </description>
      <name></name>
      <Style>
        <IconStyle>
          <Icon>
            <href>https://maps.google.com/mapfiles/kml/paddle/ylw-blank.png</href>
          </Icon>
          <color>ff002bff</color>
        </IconStyle>
      </Style>
      <Point>
        <coordinates>27.4315021929587,42.2894889393787,0</coordinates>
      </Point>
    </Placemark>
    <Placemark>
      <Snippet maxLines="0"> </Snippet>
      <description> </description>
      <name></name>
      <Style>
        <IconStyle>
          <Icon>
            <href>https://maps.google.com/mapfiles/kml/paddle/ylw-blank.png</href>
          </Icon>
          <color>ff0000ea</color>
        </IconStyle>
      </Style>
      <Point>
        <coordinates>27.4332751841657,42.3151290542324,0</coordinates>
      </Point>
    </Placemark>
    <Placemark>
      <Snippet maxLines="0"> </Snippet>
      <description> </description>
      <name></name>
      <Style>
        <IconStyle>
          <Icon>
            <href>https://maps.google.com/mapfiles/kml/paddle/ylw-blank.png</href>
          </Icon>
          <color>ff0000df</color>
        </IconStyle>
      </Style>
      <Point>
        <coordinates>35.5202832239141,38.1637469365057,0</coordinates>
      </Point>
    </Placemark>
    <Placemark>
      <Snippet maxLines="0"> </Snippet>
      <description> </description>
      <name></name>
      <Style>
        <IconStyle>
          <Icon>
            <href>https://maps.google.com/mapfiles/kml/paddle/ylw-blank.png</href>
          </Icon>
          <color>ff0000df</color>
        </IconStyle>
      </Style>
      <Point>
        <coordinates>11.8934672539905,47.4521429893854,0</coordinates>
      </Point>
    </Placemark>
    <Placemark>
      <Snippet maxLines="0"> </Snippet>
      <description> </description>
      <name></name>
      <Style>
        <IconStyle>
          <Icon>
            <href>https://maps.google.com/mapfiles/kml/paddle/ylw-blank.png</href>
          </Icon>
          <color>ff0000df</color>
        </IconStyle>
      </Style>
      <Point>
        <coordinates>35.1686244547296,37.9500988366533,0</coordinates>
      </Point>
    </Placemark>
    <Placemark>
      <Snippet maxLines="0"> </Snippet>
      <description> </description>
      <name></name>
      <Style>
        <IconStyle>
          <Icon>
            <href>https://maps.google.com/mapfiles/kml/paddle/ylw-blank.png</href>
          </Icon>
          <color>ff0000ca</color>
        </IconStyle>
      </Style>
      <Point>
        <coordinates>-3.12058348511072,52.7587091403308,0</coordinates>
      </Point>
    </Placemark>
    <Placemark>
      <Snippet maxLines="0"> </Snippet>
      <description> </description>
      <name></name>
      <Style>
        <IconStyle>
          <Icon>
            <href>https://maps.google.com/mapfiles/kml/paddle/ylw-blank.png</href>
          </Icon>
          <color>ff0000bf</color>
        </IconStyle>
      </Style>
      <Point>
        <coordinates>35.447405284363,38.7090068342511,0</coordinates>
      </Point>
    </Placemark>
    <Placemark>
      <Snippet maxLines="0"> </Snippet>
      <description> </description>
      <name></name>
      <Style>
        <IconStyle>
          <Icon>
            <href>https://maps.google.com/mapfiles/kml/paddle/ylw-blank.png</href>
          </Icon>
          <color>ff0000b5</color>
        </IconStyle>
      </Style>
      <Point>
        <coordinates>35.5203571928194,38.4186122337942,0</coordinates>
      </Point>
    </Placemark>
    <Placemark>
      <Snippet maxLines="0"> </Snippet>
      <description> </description>
      <name></name>
      <Style>
        <IconStyle>
          <Icon>
            <href>https://maps.google.com/mapfiles/kml/paddle/ylw-blank.png</href>
          </Icon>
          <color>ff0000aa</color>
        </IconStyle>
      </Style>
      <Point>
        <coordinates>39.4691724763891,40.4336005440657,0</coordinates>
      </Point>
    </Placemark>
    <Placemark>
      <Snippet maxLines="0"> </Snippet>
      <description> </description>
      <name></name>
      <Style>
        <IconStyle>
          <Icon>
            <href>https://maps.google.com/mapfiles/kml/paddle/ylw-blank.png</href>
          </Icon>
          <color>ff0000aa</color>
        </IconStyle>
      </Style>
      <Point>
        <coordinates>35.3818513826453,37.9773419422963,0</coordinates>
      </Point>
    </Placemark>
    <Placemark>
      <Snippet maxLines="0"> </Snippet>
      <description> </description>
      <name></name>
      <Style>
        <IconStyle>
          <Icon>
            <href>https://maps.google.com/mapfiles/kml/paddle/ylw-blank.png</href>
          </Icon>
          <color>ff0000aa</color>
        </IconStyle>
      </Style>
      <Point>
        <coordinates>11.8637360108248,47.4838584783751,0</coordinates>
      </Point>
    </Placemark>
    <Placemark>
      <Snippet maxLines="0"> </Snippet>
      <description> </description>
      <name></name>
      <Style>
        <IconStyle>
          <Icon>
            <href>https://maps.google.com/mapfiles/kml/paddle/ylw-blank.png</href>
          </Icon>
          <color>ff000095</color>
        </IconStyle>
      </Style>
      <Point>
        <coordinates>-7.95922002022809,54.8659748601761,0</coordinates>
      </Point>
    </Placemark>
    <Placemark>
      <Snippet maxLines="0"> </Snippet>
      <description> </description>
      <name></name>
      <Style>
        <IconStyle>
          <Icon>
            <href>https://maps.google.com/mapfiles/kml/paddle/ylw-blank.png</href>
          </Icon>
          <color>ff000095</color>
        </IconStyle>
      </Style>
      <Point>
        <coordinates>35.4384686530812,37.5547508087338,0</coordinates>
      </Point>
    </Placemark>
    <Placemark>
      <Snippet maxLines="0"> </Snippet>
      <description> </description>
      <name></name>
      <Style>
        <IconStyle>
          <Icon>
            <href>https://maps.google.com/mapfiles/kml/paddle/ylw-blank.png</href>
          </Icon>
          <color>ff00008a</color>
        </IconStyle>
      </Style>
      <Point>
        <coordinates>35.4130111329362,37.5938783030578,0</coordinates>
      </Point>
    </Placemark>
    <Placemark>
      <Snippet maxLines="0"> </Snippet>
      <description> </description>
      <name></name>
      <Style>
        <IconStyle>
          <Icon>
            <href>https://maps.google.com/mapfiles/kml/paddle/ylw-blank.png</href>
          </Icon>
          <color>ff000080</color>
        </IconStyle>
      </Style>
      <Point>
        <coordinates>35.1746164327001,24.3562161158247,0</coordinates>
      </Point>
    </Placemark>
    <Placemark>
      <Snippet maxLines="0"> </Snippet>
      <description> </description>
      <name></name>
      <Style>
        <IconStyle>
          <Icon>
            <href>https://maps.google.com/mapfiles/kml/paddle/ylw-blank.png</href>
          </Icon>
          <color>ff00006a</color>
        </IconStyle>
      </Style>
      <Point>
        <coordinates>35.5282671883341,38.1439217608785,0</coordinates>
      </Point>
    </Placemark>
    <Placemark>
      <Snippet maxLines="0"> </Snippet>
      <description> </description>
      <name></name>
      <Style>
        <IconStyle>
          <Icon>
            <href>https://maps.google.com/mapfiles/kml/paddle/ylw-blank.png</href>
          </Icon>
          <color>ff000060</color>
        </IconStyle>
      </Style>
      <Point>
        <coordinates>35.3052724810394,37.9206456508105,0</coordinates>
      </Point>
    </Placemark>
    <Placemark>
      <Snippet maxLines="0"> </Snippet>
      <description> </description>
      <name></name>
      <Style>
        <IconStyle>
          <Icon>
            <href>https://maps.google.com/mapfiles/kml/paddle/ylw-blank.png</href>
          </Icon>
          <color>ff000055</color>
        </IconStyle>
      </Style>
      <Point>
        <coordinates>6.9945410898298,45.7052368349201,0</coordinates>
      </Point>
    </Placemark>
    <Placemark>
      <Snippet maxLines="0"> </Snippet>
      <description> </description>
      <name></name>
      <Style>
        <IconStyle>
          <Icon>
            <href>https://maps.google.com/mapfiles/kml/paddle/ylw-blank.png</href>
          </Icon>
          <color>ff000015</color>
        </IconStyle>
      </Style>
      <Point>
        <coordinates>35.4304819990975,38.1708319408257,0</coordinates>
      </Point>
    </Placemark>
    <Placemark>
      <Snippet maxLines="0"> </Snippet>
      <description> </description>
      <name></name>
      <Style>
        <IconStyle>
          <Icon>
            <href>https://maps.google.com/mapfiles/kml/paddle/ylw-blank.png</href>
          </Icon>
          <color>ff000015</color>
        </IconStyle>
      </Style>
      <Point>
        <coordinates>35.3903725229863,37.9758668355447,0</coordinates>
      </Point>
    </Placemark>
    <Placemark>
      <Snippet maxLines="0"> </Snippet>
      <description> </description>
      <name></name>
      <Style>
        <IconStyle>
          <Icon>
            <href>https://maps.google.com/mapfiles/kml/paddle/ylw-blank.png</href>
          </Icon>
          <color>ff00000b</color>
        </IconStyle>
      </Style>
      <Point>
        <coordinates>17.4323917813855,46.828302629826,0</coordinates>
      </Point>
    </Placemark>
  </Document>
</kml>
