# Supplementary material for: Identifying silver ore sources for the earliest coins of Athens
Source: Archaeol Anthropol Sci. 2025 Jan 25;17(2):45. doi: 10.1007/s12520-024-02120-3 (PMC11762618; doi:10.1007/s12520-024-02120-3)
Supplement: Supplementary file 3 — Supplementary file3 (ZIP 65.3 KB) [file 12520_2024_2120_MOESM3_ESM.zip › kml/Empedokles 16.kml]

<?xml version="1.0" encoding="utf-8"?>
<kml xmlns="http://www.opengis.net/kml/2.2">
  <Document>
    <name>Empedokles 16</name>
    <Placemark>
      <Snippet maxLines="0"> </Snippet>
      <description> </description>
      <name></name>
      <Style>
        <IconStyle>
          <Icon>
            <href>https://maps.google.com/mapfiles/kml/paddle/ylw-blank.png</href>
          </Icon>
          <color>ffefffff</color>
        </IconStyle>
      </Style>
      <Point>
        <coordinates>8.00068597511251,45.5400194523479,0</coordinates>
      </Point>
    </Placemark>
    <Placemark>
      <Snippet maxLines="0"> </Snippet>
      <description> </description>
      <name></name>
      <Style>
        <IconStyle>
          <Icon>
            <href>https://maps.google.com/mapfiles/kml/paddle/ylw-blank.png</href>
          </Icon>
          <color>ffefffff</color>
        </IconStyle>
      </Style>
      <Point>
        <coordinates>23.1333884516981,45.7797619170855,0</coordinates>
      </Point>
    </Placemark>
    <Placemark>
      <Snippet maxLines="0"> </Snippet>
      <description> </description>
      <name></name>
      <Style>
        <IconStyle>
          <Icon>
            <href>https://maps.google.com/mapfiles/kml/paddle/ylw-blank.png</href>
          </Icon>
          <color>ffdfffff</color>
        </IconStyle>
      </Style>
      <Point>
        <coordinates>25.8885455985846,41.6188415780469,0</coordinates>
      </Point>
    </Placemark>
    <Placemark>
      <Snippet maxLines="0"> </Snippet>
      <description> </description>
      <name></name>
      <Style>
        <IconStyle>
          <Icon>
            <href>https://maps.google.com/mapfiles/kml/paddle/ylw-blank.png</href>
          </Icon>
          <color>ffdfffff</color>
        </IconStyle>
      </Style>
      <Point>
        <coordinates>25.8253837040546,41.6441424102867,0</coordinates>
      </Point>
    </Placemark>
    <Placemark>
      <Snippet maxLines="0"> </Snippet>
      <description> </description>
      <name></name>
      <Style>
        <IconStyle>
          <Icon>
            <href>https://maps.google.com/mapfiles/kml/paddle/ylw-blank.png</href>
          </Icon>
          <color>ffcfffff</color>
        </IconStyle>
      </Style>
      <Point>
        <coordinates>9.11657980392072,36.3975284928379,0</coordinates>
      </Point>
    </Placemark>
    <Placemark>
      <Snippet maxLines="0"> </Snippet>
      <description> </description>
      <name></name>
      <Style>
        <IconStyle>
          <Icon>
            <href>https://maps.google.com/mapfiles/kml/paddle/ylw-blank.png</href>
          </Icon>
          <color>ffcfffff</color>
        </IconStyle>
      </Style>
      <Point>
        <coordinates>24.4789566995945,37.4270618774606,0</coordinates>
      </Point>
    </Placemark>
    <Placemark>
      <Snippet maxLines="0"> </Snippet>
      <description> </description>
      <name></name>
      <Style>
        <IconStyle>
          <Icon>
            <href>https://maps.google.com/mapfiles/kml/paddle/ylw-blank.png</href>
          </Icon>
          <color>ffcfffff</color>
        </IconStyle>
      </Style>
      <Point>
        <coordinates>8.00397349898617,45.6137971578692,0</coordinates>
      </Point>
    </Placemark>
    <Placemark>
      <Snippet maxLines="0"> </Snippet>
      <description> </description>
      <name></name>
      <Style>
        <IconStyle>
          <Icon>
            <href>https://maps.google.com/mapfiles/kml/paddle/ylw-blank.png</href>
          </Icon>
          <color>ffbfffff</color>
        </IconStyle>
      </Style>
      <Point>
        <coordinates>27.4564896355237,42.5033807829045,0</coordinates>
      </Point>
    </Placemark>
    <Placemark>
      <Snippet maxLines="0"> </Snippet>
      <description> </description>
      <name></name>
      <Style>
        <IconStyle>
          <Icon>
            <href>https://maps.google.com/mapfiles/kml/paddle/ylw-blank.png</href>
          </Icon>
          <color>ffbfffff</color>
        </IconStyle>
      </Style>
      <Point>
        <coordinates>27.021283926261,40.1109508575845,0</coordinates>
      </Point>
    </Placemark>
    <Placemark>
      <Snippet maxLines="0"> </Snippet>
      <description> </description>
      <name></name>
      <Style>
        <IconStyle>
          <Icon>
            <href>https://maps.google.com/mapfiles/kml/paddle/ylw-blank.png</href>
          </Icon>
          <color>ffbfffff</color>
        </IconStyle>
      </Style>
      <Point>
        <coordinates>9.08357149575184,36.361681801243,0</coordinates>
      </Point>
    </Placemark>
    <Placemark>
      <Snippet maxLines="0"> </Snippet>
      <description> </description>
      <name></name>
      <Style>
        <IconStyle>
          <Icon>
            <href>https://maps.google.com/mapfiles/kml/paddle/ylw-blank.png</href>
          </Icon>
          <color>ffbfffff</color>
        </IconStyle>
      </Style>
      <Point>
        <coordinates>24.8426187801279,41.1305769544688,0</coordinates>
      </Point>
    </Placemark>
    <Placemark>
      <Snippet maxLines="0"> </Snippet>
      <description> </description>
      <name></name>
      <Style>
        <IconStyle>
          <Icon>
            <href>https://maps.google.com/mapfiles/kml/paddle/ylw-blank.png</href>
          </Icon>
          <color>ffafffff</color>
        </IconStyle>
      </Style>
      <Point>
        <coordinates>39.6149674376708,38.8552934503739,0</coordinates>
      </Point>
    </Placemark>
    <Placemark>
      <Snippet maxLines="0"> </Snippet>
      <description> </description>
      <name></name>
      <Style>
        <IconStyle>
          <Icon>
            <href>https://maps.google.com/mapfiles/kml/paddle/ylw-blank.png</href>
          </Icon>
          <color>ffafffff</color>
        </IconStyle>
      </Style>
      <Point>
        <coordinates>26.9679612467577,40.1233203372463,0</coordinates>
      </Point>
    </Placemark>
    <Placemark>
      <Snippet maxLines="0"> </Snippet>
      <description> </description>
      <name></name>
      <Style>
        <IconStyle>
          <Icon>
            <href>https://maps.google.com/mapfiles/kml/paddle/ylw-blank.png</href>
          </Icon>
          <color>ff9fffff</color>
        </IconStyle>
      </Style>
      <Point>
        <coordinates>23.7543845066572,38.0339736579397,0</coordinates>
      </Point>
    </Placemark>
    <Placemark>
      <Snippet maxLines="0"> </Snippet>
      <description> </description>
      <name></name>
      <Style>
        <IconStyle>
          <Icon>
            <href>https://maps.google.com/mapfiles/kml/paddle/ylw-blank.png</href>
          </Icon>
          <color>ff9fffff</color>
        </IconStyle>
      </Style>
      <Point>
        <coordinates>26.9710091346721,40.0674103059001,0</coordinates>
      </Point>
    </Placemark>
    <Placemark>
      <Snippet maxLines="0"> </Snippet>
      <description> </description>
      <name></name>
      <Style>
        <IconStyle>
          <Icon>
            <href>https://maps.google.com/mapfiles/kml/paddle/ylw-blank.png</href>
          </Icon>
          <color>ff9fffff</color>
        </IconStyle>
      </Style>
      <Point>
        <coordinates>24.9143050041383,41.1166254995319,0</coordinates>
      </Point>
    </Placemark>
    <Placemark>
      <Snippet maxLines="0"> </Snippet>
      <description> </description>
      <name></name>
      <Style>
        <IconStyle>
          <Icon>
            <href>https://maps.google.com/mapfiles/kml/paddle/ylw-blank.png</href>
          </Icon>
          <color>ff9fffff</color>
        </IconStyle>
      </Style>
      <Point>
        <coordinates>24.2155236159281,38.2413171865356,0</coordinates>
      </Point>
    </Placemark>
    <Placemark>
      <Snippet maxLines="0"> </Snippet>
      <description> </description>
      <name></name>
      <Style>
        <IconStyle>
          <Icon>
            <href>https://maps.google.com/mapfiles/kml/paddle/ylw-blank.png</href>
          </Icon>
          <color>ff8fffff</color>
        </IconStyle>
      </Style>
      <Point>
        <coordinates>24.3554372310304,42.0187613011479,0</coordinates>
      </Point>
    </Placemark>
    <Placemark>
      <Snippet maxLines="0"> </Snippet>
      <description> </description>
      <name></name>
      <Style>
        <IconStyle>
          <Icon>
            <href>https://maps.google.com/mapfiles/kml/paddle/ylw-blank.png</href>
          </Icon>
          <color>ff8fffff</color>
        </IconStyle>
      </Style>
      <Point>
        <coordinates>26.7049969455877,39.5475193186832,0</coordinates>
      </Point>
    </Placemark>
    <Placemark>
      <Snippet maxLines="0"> </Snippet>
      <description> </description>
      <name></name>
      <Style>
        <IconStyle>
          <Icon>
            <href>https://maps.google.com/mapfiles/kml/paddle/ylw-blank.png</href>
          </Icon>
          <color>ff80ffff</color>
        </IconStyle>
      </Style>
      <Point>
        <coordinates>27.021825449739,40.070274315605,0</coordinates>
      </Point>
    </Placemark>
    <Placemark>
      <Snippet maxLines="0"> </Snippet>
      <description> </description>
      <name></name>
      <Style>
        <IconStyle>
          <Icon>
            <href>https://maps.google.com/mapfiles/kml/paddle/ylw-blank.png</href>
          </Icon>
          <color>ff70ffff</color>
        </IconStyle>
      </Style>
      <Point>
        <coordinates>24.8744118124239,41.158499445168,0</coordinates>
      </Point>
    </Placemark>
    <Placemark>
      <Snippet maxLines="0"> </Snippet>
      <description> </description>
      <name></name>
      <Style>
        <IconStyle>
          <Icon>
            <href>https://maps.google.com/mapfiles/kml/paddle/ylw-blank.png</href>
          </Icon>
          <color>ff70ffff</color>
        </IconStyle>
      </Style>
      <Point>
        <coordinates>23.7434682113404,40.6269782837211,0</coordinates>
      </Point>
    </Placemark>
    <Placemark>
      <Snippet maxLines="0"> </Snippet>
      <description> </description>
      <name></name>
      <Style>
        <IconStyle>
          <Icon>
            <href>https://maps.google.com/mapfiles/kml/paddle/ylw-blank.png</href>
          </Icon>
          <color>ff60ffff</color>
        </IconStyle>
      </Style>
      <Point>
        <coordinates>9.08522536212882,36.4068735127968,0</coordinates>
      </Point>
    </Placemark>
    <Placemark>
      <Snippet maxLines="0"> </Snippet>
      <description> </description>
      <name></name>
      <Style>
        <IconStyle>
          <Icon>
            <href>https://maps.google.com/mapfiles/kml/paddle/ylw-blank.png</href>
          </Icon>
          <color>ff50ffff</color>
        </IconStyle>
      </Style>
      <Point>
        <coordinates>23.511176300675,40.5807290063015,0</coordinates>
      </Point>
    </Placemark>
    <Placemark>
      <Snippet maxLines="0"> </Snippet>
      <description> </description>
      <name></name>
      <Style>
        <IconStyle>
          <Icon>
            <href>https://maps.google.com/mapfiles/kml/paddle/ylw-blank.png</href>
          </Icon>
          <color>ff40ffff</color>
        </IconStyle>
      </Style>
      <Point>
        <coordinates>27.444868865628,42.4488800145854,0</coordinates>
      </Point>
    </Placemark>
    <Placemark>
      <Snippet maxLines="0"> </Snippet>
      <description> </description>
      <name></name>
      <Style>
        <IconStyle>
          <Icon>
            <href>https://maps.google.com/mapfiles/kml/paddle/ylw-blank.png</href>
          </Icon>
          <color>ff40ffff</color>
        </IconStyle>
      </Style>
      <Point>
        <coordinates>9.06691369604579,36.3907198172704,0</coordinates>
      </Point>
    </Placemark>
    <Placemark>
      <Snippet maxLines="0"> </Snippet>
      <description> </description>
      <name></name>
      <Style>
        <IconStyle>
          <Icon>
            <href>https://maps.google.com/mapfiles/kml/paddle/ylw-blank.png</href>
          </Icon>
          <color>ff30ffff</color>
        </IconStyle>
      </Style>
      <Point>
        <coordinates>24.7243794635631,36.9647491932262,0</coordinates>
      </Point>
    </Placemark>
    <Placemark>
      <Snippet maxLines="0"> </Snippet>
      <description> </description>
      <name></name>
      <Style>
        <IconStyle>
          <Icon>
            <href>https://maps.google.com/mapfiles/kml/paddle/ylw-blank.png</href>
          </Icon>
          <color>ff10ffff</color>
        </IconStyle>
      </Style>
      <Point>
        <coordinates>24.7400743807836,36.9657641404264,0</coordinates>
      </Point>
    </Placemark>
    <Placemark>
      <Snippet maxLines="0"> </Snippet>
      <description> </description>
      <name></name>
      <Style>
        <IconStyle>
          <Icon>
            <href>https://maps.google.com/mapfiles/kml/paddle/ylw-blank.png</href>
          </Icon>
          <color>ff00ffff</color>
        </IconStyle>
      </Style>
      <Point>
        <coordinates>27.4902556662809,42.4743109304293,0</coordinates>
      </Point>
    </Placemark>
    <Placemark>
      <Snippet maxLines="0"> </Snippet>
      <description> </description>
      <name></name>
      <Style>
        <IconStyle>
          <Icon>
            <href>https://maps.google.com/mapfiles/kml/paddle/ylw-blank.png</href>
          </Icon>
          <color>ff00ffff</color>
        </IconStyle>
      </Style>
      <Point>
        <coordinates>26.788585201714,40.2794543100195,0</coordinates>
      </Point>
    </Placemark>
    <Placemark>
      <Snippet maxLines="0"> </Snippet>
      <description> </description>
      <name></name>
      <Style>
        <IconStyle>
          <Icon>
            <href>https://maps.google.com/mapfiles/kml/paddle/ylw-blank.png</href>
          </Icon>
          <color>ff00f3ff</color>
        </IconStyle>
      </Style>
      <Point>
        <coordinates>25.8635289196761,41.6401430517255,0</coordinates>
      </Point>
    </Placemark>
    <Placemark>
      <Snippet maxLines="0"> </Snippet>
      <description> </description>
      <name></name>
      <Style>
        <IconStyle>
          <Icon>
            <href>https://maps.google.com/mapfiles/kml/paddle/ylw-blank.png</href>
          </Icon>
          <color>ff00f3ff</color>
        </IconStyle>
      </Style>
      <Point>
        <coordinates>24.0335130363326,37.6941918188655,0</coordinates>
      </Point>
    </Placemark>
    <Placemark>
      <Snippet maxLines="0"> </Snippet>
      <description> </description>
      <name></name>
      <Style>
        <IconStyle>
          <Icon>
            <href>https://maps.google.com/mapfiles/kml/paddle/ylw-blank.png</href>
          </Icon>
          <color>ff00dbff</color>
        </IconStyle>
      </Style>
      <Point>
        <coordinates>9.12219463442658,36.2918565235032,0</coordinates>
      </Point>
    </Placemark>
    <Placemark>
      <Snippet maxLines="0"> </Snippet>
      <description> </description>
      <name></name>
      <Style>
        <IconStyle>
          <Icon>
            <href>https://maps.google.com/mapfiles/kml/paddle/ylw-blank.png</href>
          </Icon>
          <color>ff00dbff</color>
        </IconStyle>
      </Style>
      <Point>
        <coordinates>24.1163521081592,38.2962845544984,0</coordinates>
      </Point>
    </Placemark>
    <Placemark>
      <Snippet maxLines="0"> </Snippet>
      <description> </description>
      <name></name>
      <Style>
        <IconStyle>
          <Icon>
            <href>https://maps.google.com/mapfiles/kml/paddle/ylw-blank.png</href>
          </Icon>
          <color>ff00ceff</color>
        </IconStyle>
      </Style>
      <Point>
        <coordinates>24.7659061347409,36.9342865990526,0</coordinates>
      </Point>
    </Placemark>
    <Placemark>
      <Snippet maxLines="0"> </Snippet>
      <description> </description>
      <name></name>
      <Style>
        <IconStyle>
          <Icon>
            <href>https://maps.google.com/mapfiles/kml/paddle/ylw-blank.png</href>
          </Icon>
          <color>ff00c2ff</color>
        </IconStyle>
      </Style>
      <Point>
        <coordinates>23.7481810545302,40.4642771410151,0</coordinates>
      </Point>
    </Placemark>
    <Placemark>
      <Snippet maxLines="0"> </Snippet>
      <description> </description>
      <name></name>
      <Style>
        <IconStyle>
          <Icon>
            <href>https://maps.google.com/mapfiles/kml/paddle/ylw-blank.png</href>
          </Icon>
          <color>ff00c2ff</color>
        </IconStyle>
      </Style>
      <Point>
        <coordinates>27.4812423937827,42.5800765666638,0</coordinates>
      </Point>
    </Placemark>
    <Placemark>
      <Snippet maxLines="0"> </Snippet>
      <description> </description>
      <name></name>
      <Style>
        <IconStyle>
          <Icon>
            <href>https://maps.google.com/mapfiles/kml/paddle/ylw-blank.png</href>
          </Icon>
          <color>ff00b6ff</color>
        </IconStyle>
      </Style>
      <Point>
        <coordinates>26.6053404062794,39.4289859738033,0</coordinates>
      </Point>
    </Placemark>
    <Placemark>
      <Snippet maxLines="0"> </Snippet>
      <description> </description>
      <name></name>
      <Style>
        <IconStyle>
          <Icon>
            <href>https://maps.google.com/mapfiles/kml/paddle/ylw-blank.png</href>
          </Icon>
          <color>ff009eff</color>
        </IconStyle>
      </Style>
      <Point>
        <coordinates>23.7295998658117,40.5202727488823,0</coordinates>
      </Point>
    </Placemark>
    <Placemark>
      <Snippet maxLines="0"> </Snippet>
      <description> </description>
      <name></name>
      <Style>
        <IconStyle>
          <Icon>
            <href>https://maps.google.com/mapfiles/kml/paddle/ylw-blank.png</href>
          </Icon>
          <color>ff009eff</color>
        </IconStyle>
      </Style>
      <Point>
        <coordinates>6.63115099871302,47.737355228522,0</coordinates>
      </Point>
    </Placemark>
    <Placemark>
      <Snippet maxLines="0"> </Snippet>
      <description> </description>
      <name></name>
      <Style>
        <IconStyle>
          <Icon>
            <href>https://maps.google.com/mapfiles/kml/paddle/ylw-blank.png</href>
          </Icon>
          <color>ff0092ff</color>
        </IconStyle>
      </Style>
      <Point>
        <coordinates>9.08540731361875,36.3663053703667,0</coordinates>
      </Point>
    </Placemark>
    <Placemark>
      <Snippet maxLines="0"> </Snippet>
      <description> </description>
      <name></name>
      <Style>
        <IconStyle>
          <Icon>
            <href>https://maps.google.com/mapfiles/kml/paddle/ylw-blank.png</href>
          </Icon>
          <color>ff0055ff</color>
        </IconStyle>
      </Style>
      <Point>
        <coordinates>24.6556997415382,47.6838457326331,0</coordinates>
      </Point>
    </Placemark>
    <Placemark>
      <Snippet maxLines="0"> </Snippet>
      <description> </description>
      <name></name>
      <Style>
        <IconStyle>
          <Icon>
            <href>https://maps.google.com/mapfiles/kml/paddle/ylw-blank.png</href>
          </Icon>
          <color>ff0049ff</color>
        </IconStyle>
      </Style>
      <Point>
        <coordinates>9.08691882727903,36.3545761624496,0</coordinates>
      </Point>
    </Placemark>
    <Placemark>
      <Snippet maxLines="0"> </Snippet>
      <description> </description>
      <name></name>
      <Style>
        <IconStyle>
          <Icon>
            <href>https://maps.google.com/mapfiles/kml/paddle/ylw-blank.png</href>
          </Icon>
          <color>ff003dff</color>
        </IconStyle>
      </Style>
      <Point>
        <coordinates>3.80579051870415,45.8572909378298,0</coordinates>
      </Point>
    </Placemark>
    <Placemark>
      <Snippet maxLines="0"> </Snippet>
      <description> </description>
      <name></name>
      <Style>
        <IconStyle>
          <Icon>
            <href>https://maps.google.com/mapfiles/kml/paddle/ylw-blank.png</href>
          </Icon>
          <color>ff0031ff</color>
        </IconStyle>
      </Style>
      <Point>
        <coordinates>24.1559184897102,38.2788099151487,0</coordinates>
      </Point>
    </Placemark>
    <Placemark>
      <Snippet maxLines="0"> </Snippet>
      <description> </description>
      <name></name>
      <Style>
        <IconStyle>
          <Icon>
            <href>https://maps.google.com/mapfiles/kml/paddle/ylw-blank.png</href>
          </Icon>
          <color>ff0018ff</color>
        </IconStyle>
      </Style>
      <Point>
        <coordinates>61.4076493380459,30.6509957231276,0</coordinates>
      </Point>
    </Placemark>
    <Placemark>
      <Snippet maxLines="0"> </Snippet>
      <description> </description>
      <name></name>
      <Style>
        <IconStyle>
          <Icon>
            <href>https://maps.google.com/mapfiles/kml/paddle/ylw-blank.png</href>
          </Icon>
          <color>ff000cff</color>
        </IconStyle>
      </Style>
      <Point>
        <coordinates>27.4654585558374,42.4822880062098,0</coordinates>
      </Point>
    </Placemark>
    <Placemark>
      <Snippet maxLines="0"> </Snippet>
      <description> </description>
      <name></name>
      <Style>
        <IconStyle>
          <Icon>
            <href>https://maps.google.com/mapfiles/kml/paddle/ylw-blank.png</href>
          </Icon>
          <color>ff0000ff</color>
        </IconStyle>
      </Style>
      <Point>
        <coordinates>17.5154803147743,46.8850741635865,0</coordinates>
      </Point>
    </Placemark>
    <Placemark>
      <Snippet maxLines="0"> </Snippet>
      <description> </description>
      <name></name>
      <Style>
        <IconStyle>
          <Icon>
            <href>https://maps.google.com/mapfiles/kml/paddle/ylw-blank.png</href>
          </Icon>
          <color>ff0000ff</color>
        </IconStyle>
      </Style>
      <Point>
        <coordinates>24.156046593718,38.2566224342843,0</coordinates>
      </Point>
    </Placemark>
    <Placemark>
      <Snippet maxLines="0"> </Snippet>
      <description> </description>
      <name></name>
      <Style>
        <IconStyle>
          <Icon>
            <href>https://maps.google.com/mapfiles/kml/paddle/ylw-blank.png</href>
          </Icon>
          <color>ff0000f3</color>
        </IconStyle>
      </Style>
      <Point>
        <coordinates>23.7715702167181,40.6337870326532,0</coordinates>
      </Point>
    </Placemark>
    <Placemark>
      <Snippet maxLines="0"> </Snippet>
      <description> </description>
      <name></name>
      <Style>
        <IconStyle>
          <Icon>
            <href>https://maps.google.com/mapfiles/kml/paddle/ylw-blank.png</href>
          </Icon>
          <color>ff0000ce</color>
        </IconStyle>
      </Style>
      <Point>
        <coordinates>24.4369774635425,37.1583447181065,0</coordinates>
      </Point>
    </Placemark>
    <Placemark>
      <Snippet maxLines="0"> </Snippet>
      <description> </description>
      <name></name>
      <Style>
        <IconStyle>
          <Icon>
            <href>https://maps.google.com/mapfiles/kml/paddle/ylw-blank.png</href>
          </Icon>
          <color>ff0000aa</color>
        </IconStyle>
      </Style>
      <Point>
        <coordinates>23.7826752453579,41.0680064778604,0</coordinates>
      </Point>
    </Placemark>
    <Placemark>
      <Snippet maxLines="0"> </Snippet>
      <description> </description>
      <name></name>
      <Style>
        <IconStyle>
          <Icon>
            <href>https://maps.google.com/mapfiles/kml/paddle/ylw-blank.png</href>
          </Icon>
          <color>ff000092</color>
        </IconStyle>
      </Style>
      <Point>
        <coordinates>34.4768954729036,37.3946575899856,0</coordinates>
      </Point>
    </Placemark>
    <Placemark>
      <Snippet maxLines="0"> </Snippet>
      <description> </description>
      <name></name>
      <Style>
        <IconStyle>
          <Icon>
            <href>https://maps.google.com/mapfiles/kml/paddle/ylw-blank.png</href>
          </Icon>
          <color>ff000092</color>
        </IconStyle>
      </Style>
      <Point>
        <coordinates>35.3286410271329,38.0769189889045,0</coordinates>
      </Point>
    </Placemark>
    <Placemark>
      <Snippet maxLines="0"> </Snippet>
      <description> </description>
      <name></name>
      <Style>
        <IconStyle>
          <Icon>
            <href>https://maps.google.com/mapfiles/kml/paddle/ylw-blank.png</href>
          </Icon>
          <color>ff000092</color>
        </IconStyle>
      </Style>
      <Point>
        <coordinates>35.4998873999123,38.6856107411111,0</coordinates>
      </Point>
    </Placemark>
    <Placemark>
      <Snippet maxLines="0"> </Snippet>
      <description> </description>
      <name></name>
      <Style>
        <IconStyle>
          <Icon>
            <href>https://maps.google.com/mapfiles/kml/paddle/ylw-blank.png</href>
          </Icon>
          <color>ff000079</color>
        </IconStyle>
      </Style>
      <Point>
        <coordinates>27.726929921182,42.2936182484522,0</coordinates>
      </Point>
    </Placemark>
    <Placemark>
      <Snippet maxLines="0"> </Snippet>
      <description> </description>
      <name></name>
      <Style>
        <IconStyle>
          <Icon>
            <href>https://maps.google.com/mapfiles/kml/paddle/ylw-blank.png</href>
          </Icon>
          <color>ff000061</color>
        </IconStyle>
      </Style>
      <Point>
        <coordinates>11.2027027025795,60.4015014937798,0</coordinates>
      </Point>
    </Placemark>
    <Placemark>
      <Snippet maxLines="0"> </Snippet>
      <description> </description>
      <name></name>
      <Style>
        <IconStyle>
          <Icon>
            <href>https://maps.google.com/mapfiles/kml/paddle/ylw-blank.png</href>
          </Icon>
          <color>ff000031</color>
        </IconStyle>
      </Style>
      <Point>
        <coordinates>-2.24145579041906,54.7937481206449,0</coordinates>
      </Point>
    </Placemark>
  </Document>
</kml>
