# Supplementary material for: Identifying silver ore sources for the earliest coins of Athens
Source: Archaeol Anthropol Sci. 2025 Jan 25;17(2):45. doi: 10.1007/s12520-024-02120-3 (PMC11762618; doi:10.1007/s12520-024-02120-3)
Supplement: Supplementary file 3 — Supplementary file3 (ZIP 65.3 KB) [file 12520_2024_2120_MOESM3_ESM.zip › kml/BM RPK p71A 1 Eretria 18.kml]

<?xml version="1.0" encoding="utf-8"?>
<kml xmlns="http://www.opengis.net/kml/2.2">
  <Document>
    <name>BM RPK p71A 1  Eretria 18</name>
    <Placemark>
      <Snippet maxLines="0"> </Snippet>
      <description> </description>
      <name></name>
      <Style>
        <IconStyle>
          <Icon>
            <href>https://maps.google.com/mapfiles/kml/paddle/grn-blank.png</href>
          </Icon>
          <color>fff3ffff</color>
        </IconStyle>
      </Style>
      <Point>
        <coordinates>28.9916427593443,39.9719226957686,0</coordinates>
      </Point>
    </Placemark>
    <Placemark>
      <Snippet maxLines="0"> </Snippet>
      <description> </description>
      <name></name>
      <Style>
        <IconStyle>
          <Icon>
            <href>https://maps.google.com/mapfiles/kml/paddle/grn-blank.png</href>
          </Icon>
          <color>ffedffff</color>
        </IconStyle>
      </Style>
      <Point>
        <coordinates>20.7615176127372,43.3255383837348,0</coordinates>
      </Point>
    </Placemark>
    <Placemark>
      <Snippet maxLines="0"> </Snippet>
      <description> </description>
      <name></name>
      <Style>
        <IconStyle>
          <Icon>
            <href>https://maps.google.com/mapfiles/kml/paddle/grn-blank.png</href>
          </Icon>
          <color>ffe7ffff</color>
        </IconStyle>
      </Style>
      <Point>
        <coordinates>24.4628348955813,37.4145175783571,0</coordinates>
      </Point>
    </Placemark>
    <Placemark>
      <Snippet maxLines="0"> </Snippet>
      <description> </description>
      <name></name>
      <Style>
        <IconStyle>
          <Icon>
            <href>https://maps.google.com/mapfiles/kml/paddle/grn-blank.png</href>
          </Icon>
          <color>ffc2ffff</color>
        </IconStyle>
      </Style>
      <Point>
        <coordinates>19.358888407051,43.2845656170655,0</coordinates>
      </Point>
    </Placemark>
    <Placemark>
      <Snippet maxLines="0"> </Snippet>
      <description> </description>
      <name></name>
      <Style>
        <IconStyle>
          <Icon>
            <href>https://maps.google.com/mapfiles/kml/paddle/grn-blank.png</href>
          </Icon>
          <color>ffc2ffff</color>
        </IconStyle>
      </Style>
      <Point>
        <coordinates>8.62309207839883,40.3980771181778,0</coordinates>
      </Point>
    </Placemark>
    <Placemark>
      <Snippet maxLines="0"> </Snippet>
      <description> </description>
      <name></name>
      <Style>
        <IconStyle>
          <Icon>
            <href>https://maps.google.com/mapfiles/kml/paddle/grn-blank.png</href>
          </Icon>
          <color>ffbcffff</color>
        </IconStyle>
      </Style>
      <Point>
        <coordinates>25.8232395521971,40.9652474233054,0</coordinates>
      </Point>
    </Placemark>
    <Placemark>
      <Snippet maxLines="0"> </Snippet>
      <description> </description>
      <name></name>
      <Style>
        <IconStyle>
          <Icon>
            <href>https://maps.google.com/mapfiles/kml/paddle/grn-blank.png</href>
          </Icon>
          <color>ffb0ffff</color>
        </IconStyle>
      </Style>
      <Point>
        <coordinates>24.7305400637196,37.0588648927378,0</coordinates>
      </Point>
    </Placemark>
    <Placemark>
      <Snippet maxLines="0"> </Snippet>
      <description> </description>
      <name></name>
      <Style>
        <IconStyle>
          <Icon>
            <href>https://maps.google.com/mapfiles/kml/paddle/grn-blank.png</href>
          </Icon>
          <color>ffaaffff</color>
        </IconStyle>
      </Style>
      <Point>
        <coordinates>20.6994632861662,43.2433877887807,0</coordinates>
      </Point>
    </Placemark>
    <Placemark>
      <Snippet maxLines="0"> </Snippet>
      <description> </description>
      <name></name>
      <Style>
        <IconStyle>
          <Icon>
            <href>https://maps.google.com/mapfiles/kml/paddle/grn-blank.png</href>
          </Icon>
          <color>ffa4ffff</color>
        </IconStyle>
      </Style>
      <Point>
        <coordinates>25.8061881031755,40.9790422746212,0</coordinates>
      </Point>
    </Placemark>
    <Placemark>
      <Snippet maxLines="0"> </Snippet>
      <description> </description>
      <name></name>
      <Style>
        <IconStyle>
          <Icon>
            <href>https://maps.google.com/mapfiles/kml/paddle/grn-blank.png</href>
          </Icon>
          <color>ffa4ffff</color>
        </IconStyle>
      </Style>
      <Point>
        <coordinates>25.5265582587858,41.4673563161868,0</coordinates>
      </Point>
    </Placemark>
    <Placemark>
      <Snippet maxLines="0"> </Snippet>
      <description> </description>
      <name></name>
      <Style>
        <IconStyle>
          <Icon>
            <href>https://maps.google.com/mapfiles/kml/paddle/grn-blank.png</href>
          </Icon>
          <color>ff9effff</color>
        </IconStyle>
      </Style>
      <Point>
        <coordinates>24.7374888840359,36.979404961793,0</coordinates>
      </Point>
    </Placemark>
    <Placemark>
      <Snippet maxLines="0"> </Snippet>
      <description> </description>
      <name></name>
      <Style>
        <IconStyle>
          <Icon>
            <href>https://maps.google.com/mapfiles/kml/paddle/grn-blank.png</href>
          </Icon>
          <color>ff9effff</color>
        </IconStyle>
      </Style>
      <Point>
        <coordinates>27.4672191637225,42.4759753216265,0</coordinates>
      </Point>
    </Placemark>
    <Placemark>
      <Snippet maxLines="0"> </Snippet>
      <description> </description>
      <name></name>
      <Style>
        <IconStyle>
          <Icon>
            <href>https://maps.google.com/mapfiles/kml/paddle/grn-blank.png</href>
          </Icon>
          <color>ff9effff</color>
        </IconStyle>
      </Style>
      <Point>
        <coordinates>24.3487422883815,42.0290934242065,0</coordinates>
      </Point>
    </Placemark>
    <Placemark>
      <Snippet maxLines="0"> </Snippet>
      <description> </description>
      <name></name>
      <Style>
        <IconStyle>
          <Icon>
            <href>https://maps.google.com/mapfiles/kml/paddle/grn-blank.png</href>
          </Icon>
          <color>ff92ffff</color>
        </IconStyle>
      </Style>
      <Point>
        <coordinates>20.7518351841838,43.3400817904276,0</coordinates>
      </Point>
    </Placemark>
    <Placemark>
      <Snippet maxLines="0"> </Snippet>
      <description> </description>
      <name></name>
      <Style>
        <IconStyle>
          <Icon>
            <href>https://maps.google.com/mapfiles/kml/paddle/grn-blank.png</href>
          </Icon>
          <color>ff86ffff</color>
        </IconStyle>
      </Style>
      <Point>
        <coordinates>24.6339064845154,40.7480069024518,0</coordinates>
      </Point>
    </Placemark>
    <Placemark>
      <Snippet maxLines="0"> </Snippet>
      <description> </description>
      <name></name>
      <Style>
        <IconStyle>
          <Icon>
            <href>https://maps.google.com/mapfiles/kml/paddle/grn-blank.png</href>
          </Icon>
          <color>ff86ffff</color>
        </IconStyle>
      </Style>
      <Point>
        <coordinates>25.8317540489797,41.048903569877,0</coordinates>
      </Point>
    </Placemark>
    <Placemark>
      <Snippet maxLines="0"> </Snippet>
      <description> </description>
      <name></name>
      <Style>
        <IconStyle>
          <Icon>
            <href>https://maps.google.com/mapfiles/kml/paddle/grn-blank.png</href>
          </Icon>
          <color>ff80ffff</color>
        </IconStyle>
      </Style>
      <Point>
        <coordinates>24.1750075632626,40.9227595042785,0</coordinates>
      </Point>
    </Placemark>
    <Placemark>
      <Snippet maxLines="0"> </Snippet>
      <description> </description>
      <name></name>
      <Style>
        <IconStyle>
          <Icon>
            <href>https://maps.google.com/mapfiles/kml/paddle/grn-blank.png</href>
          </Icon>
          <color>ff80ffff</color>
        </IconStyle>
      </Style>
      <Point>
        <coordinates>9.08444510300894,35.7318081412067,0</coordinates>
      </Point>
    </Placemark>
    <Placemark>
      <Snippet maxLines="0"> </Snippet>
      <description> </description>
      <name></name>
      <Style>
        <IconStyle>
          <Icon>
            <href>https://maps.google.com/mapfiles/kml/paddle/grn-blank.png</href>
          </Icon>
          <color>ff80ffff</color>
        </IconStyle>
      </Style>
      <Point>
        <coordinates>25.7860008565895,40.9344111861428,0</coordinates>
      </Point>
    </Placemark>
    <Placemark>
      <Snippet maxLines="0"> </Snippet>
      <description> </description>
      <name></name>
      <Style>
        <IconStyle>
          <Icon>
            <href>https://maps.google.com/mapfiles/kml/paddle/grn-blank.png</href>
          </Icon>
          <color>ff73ffff</color>
        </IconStyle>
      </Style>
      <Point>
        <coordinates>24.7546324174193,36.9778269005615,0</coordinates>
      </Point>
    </Placemark>
    <Placemark>
      <Snippet maxLines="0"> </Snippet>
      <description> </description>
      <name></name>
      <Style>
        <IconStyle>
          <Icon>
            <href>https://maps.google.com/mapfiles/kml/paddle/grn-blank.png</href>
          </Icon>
          <color>ff6dffff</color>
        </IconStyle>
      </Style>
      <Point>
        <coordinates>20.6732057267934,43.27272519324,0</coordinates>
      </Point>
    </Placemark>
    <Placemark>
      <Snippet maxLines="0"> </Snippet>
      <description> </description>
      <name></name>
      <Style>
        <IconStyle>
          <Icon>
            <href>https://maps.google.com/mapfiles/kml/paddle/grn-blank.png</href>
          </Icon>
          <color>ff67ffff</color>
        </IconStyle>
      </Style>
      <Point>
        <coordinates>10.2553088408014,42.814307739117,0</coordinates>
      </Point>
    </Placemark>
    <Placemark>
      <Snippet maxLines="0"> </Snippet>
      <description> </description>
      <name></name>
      <Style>
        <IconStyle>
          <Icon>
            <href>https://maps.google.com/mapfiles/kml/paddle/grn-blank.png</href>
          </Icon>
          <color>ff4fffff</color>
        </IconStyle>
      </Style>
      <Point>
        <coordinates>0.962594326455364,46.0339542551799,0</coordinates>
      </Point>
    </Placemark>
    <Placemark>
      <Snippet maxLines="0"> </Snippet>
      <description> </description>
      <name></name>
      <Style>
        <IconStyle>
          <Icon>
            <href>https://maps.google.com/mapfiles/kml/paddle/grn-blank.png</href>
          </Icon>
          <color>ff43ffff</color>
        </IconStyle>
      </Style>
      <Point>
        <coordinates>25.7778916368055,41.0533043023942,0</coordinates>
      </Point>
    </Placemark>
    <Placemark>
      <Snippet maxLines="0"> </Snippet>
      <description> </description>
      <name></name>
      <Style>
        <IconStyle>
          <Icon>
            <href>https://maps.google.com/mapfiles/kml/paddle/grn-blank.png</href>
          </Icon>
          <color>ff43ffff</color>
        </IconStyle>
      </Style>
      <Point>
        <coordinates>20.7236172049515,43.2980005611494,0</coordinates>
      </Point>
    </Placemark>
    <Placemark>
      <Snippet maxLines="0"> </Snippet>
      <description> </description>
      <name></name>
      <Style>
        <IconStyle>
          <Icon>
            <href>https://maps.google.com/mapfiles/kml/paddle/grn-blank.png</href>
          </Icon>
          <color>ff37ffff</color>
        </IconStyle>
      </Style>
      <Point>
        <coordinates>24.7395653591318,36.9471350749871,0</coordinates>
      </Point>
    </Placemark>
    <Placemark>
      <Snippet maxLines="0"> </Snippet>
      <description> </description>
      <name></name>
      <Style>
        <IconStyle>
          <Icon>
            <href>https://maps.google.com/mapfiles/kml/paddle/grn-blank.png</href>
          </Icon>
          <color>ff37ffff</color>
        </IconStyle>
      </Style>
      <Point>
        <coordinates>24.7397760359029,36.9732695699311,0</coordinates>
      </Point>
    </Placemark>
    <Placemark>
      <Snippet maxLines="0"> </Snippet>
      <description> </description>
      <name></name>
      <Style>
        <IconStyle>
          <Icon>
            <href>https://maps.google.com/mapfiles/kml/paddle/grn-blank.png</href>
          </Icon>
          <color>ff31ffff</color>
        </IconStyle>
      </Style>
      <Point>
        <coordinates>34.2172810985155,40.6126514377502,0</coordinates>
      </Point>
    </Placemark>
    <Placemark>
      <Snippet maxLines="0"> </Snippet>
      <description> </description>
      <name></name>
      <Style>
        <IconStyle>
          <Icon>
            <href>https://maps.google.com/mapfiles/kml/paddle/grn-blank.png</href>
          </Icon>
          <color>ff31ffff</color>
        </IconStyle>
      </Style>
      <Point>
        <coordinates>24.7383882619661,36.8783001362589,0</coordinates>
      </Point>
    </Placemark>
    <Placemark>
      <Snippet maxLines="0"> </Snippet>
      <description> </description>
      <name></name>
      <Style>
        <IconStyle>
          <Icon>
            <href>https://maps.google.com/mapfiles/kml/paddle/grn-blank.png</href>
          </Icon>
          <color>ff31ffff</color>
        </IconStyle>
      </Style>
      <Point>
        <coordinates>8.30719757384758,35.7561194019647,0</coordinates>
      </Point>
    </Placemark>
    <Placemark>
      <Snippet maxLines="0"> </Snippet>
      <description> </description>
      <name></name>
      <Style>
        <IconStyle>
          <Icon>
            <href>https://maps.google.com/mapfiles/kml/paddle/grn-blank.png</href>
          </Icon>
          <color>ff2bffff</color>
        </IconStyle>
      </Style>
      <Point>
        <coordinates>24.7363733511473,36.9457913835655,0</coordinates>
      </Point>
    </Placemark>
    <Placemark>
      <Snippet maxLines="0"> </Snippet>
      <description> </description>
      <name></name>
      <Style>
        <IconStyle>
          <Icon>
            <href>https://maps.google.com/mapfiles/kml/paddle/grn-blank.png</href>
          </Icon>
          <color>ff24ffff</color>
        </IconStyle>
      </Style>
      <Point>
        <coordinates>25.8027992700359,40.9767860835681,0</coordinates>
      </Point>
    </Placemark>
    <Placemark>
      <Snippet maxLines="0"> </Snippet>
      <description> </description>
      <name></name>
      <Style>
        <IconStyle>
          <Icon>
            <href>https://maps.google.com/mapfiles/kml/paddle/grn-blank.png</href>
          </Icon>
          <color>ff24ffff</color>
        </IconStyle>
      </Style>
      <Point>
        <coordinates>17.8012679815528,46.7792523114689,0</coordinates>
      </Point>
    </Placemark>
    <Placemark>
      <Snippet maxLines="0"> </Snippet>
      <description> </description>
      <name></name>
      <Style>
        <IconStyle>
          <Icon>
            <href>https://maps.google.com/mapfiles/kml/paddle/grn-blank.png</href>
          </Icon>
          <color>ff24ffff</color>
        </IconStyle>
      </Style>
      <Point>
        <coordinates>8.98807122614635,36.0417820878485,0</coordinates>
      </Point>
    </Placemark>
    <Placemark>
      <Snippet maxLines="0"> </Snippet>
      <description> </description>
      <name></name>
      <Style>
        <IconStyle>
          <Icon>
            <href>https://maps.google.com/mapfiles/kml/paddle/grn-blank.png</href>
          </Icon>
          <color>ff1effff</color>
        </IconStyle>
      </Style>
      <Point>
        <coordinates>10.5100384118633,43.1297836211375,0</coordinates>
      </Point>
    </Placemark>
    <Placemark>
      <Snippet maxLines="0"> </Snippet>
      <description> </description>
      <name></name>
      <Style>
        <IconStyle>
          <Icon>
            <href>https://maps.google.com/mapfiles/kml/paddle/grn-blank.png</href>
          </Icon>
          <color>ff0cffff</color>
        </IconStyle>
      </Style>
      <Point>
        <coordinates>24.7419588465281,36.9577725442616,0</coordinates>
      </Point>
    </Placemark>
    <Placemark>
      <Snippet maxLines="0"> </Snippet>
      <description> </description>
      <name></name>
      <Style>
        <IconStyle>
          <Icon>
            <href>https://maps.google.com/mapfiles/kml/paddle/grn-blank.png</href>
          </Icon>
          <color>ff0cffff</color>
        </IconStyle>
      </Style>
      <Point>
        <coordinates>25.8326147008391,41.0526614793064,0</coordinates>
      </Point>
    </Placemark>
    <Placemark>
      <Snippet maxLines="0"> </Snippet>
      <description> </description>
      <name></name>
      <Style>
        <IconStyle>
          <Icon>
            <href>https://maps.google.com/mapfiles/kml/paddle/grn-blank.png</href>
          </Icon>
          <color>ff0cffff</color>
        </IconStyle>
      </Style>
      <Point>
        <coordinates>24.6491582286018,47.7064058709084,0</coordinates>
      </Point>
    </Placemark>
    <Placemark>
      <Snippet maxLines="0"> </Snippet>
      <description> </description>
      <name></name>
      <Style>
        <IconStyle>
          <Icon>
            <href>https://maps.google.com/mapfiles/kml/paddle/grn-blank.png</href>
          </Icon>
          <color>ff06ffff</color>
        </IconStyle>
      </Style>
      <Point>
        <coordinates>23.2419242616706,40.3714492147312,0</coordinates>
      </Point>
    </Placemark>
    <Placemark>
      <Snippet maxLines="0"> </Snippet>
      <description> </description>
      <name></name>
      <Style>
        <IconStyle>
          <Icon>
            <href>https://maps.google.com/mapfiles/kml/paddle/grn-blank.png</href>
          </Icon>
          <color>ff00ffff</color>
        </IconStyle>
      </Style>
      <Point>
        <coordinates>10.2481899005461,42.8018641060115,0</coordinates>
      </Point>
    </Placemark>
    <Placemark>
      <Snippet maxLines="0"> </Snippet>
      <description> </description>
      <name></name>
      <Style>
        <IconStyle>
          <Icon>
            <href>https://maps.google.com/mapfiles/kml/paddle/grn-blank.png</href>
          </Icon>
          <color>ff00fbff</color>
        </IconStyle>
      </Style>
      <Point>
        <coordinates>3.81069026483804,45.8006498018305,0</coordinates>
      </Point>
    </Placemark>
    <Placemark>
      <Snippet maxLines="0"> </Snippet>
      <description> </description>
      <name></name>
      <Style>
        <IconStyle>
          <Icon>
            <href>https://maps.google.com/mapfiles/kml/paddle/grn-blank.png</href>
          </Icon>
          <color>ff00f2ff</color>
        </IconStyle>
      </Style>
      <Point>
        <coordinates>25.8217541208525,40.9531976870781,0</coordinates>
      </Point>
    </Placemark>
    <Placemark>
      <Snippet maxLines="0"> </Snippet>
      <description> </description>
      <name></name>
      <Style>
        <IconStyle>
          <Icon>
            <href>https://maps.google.com/mapfiles/kml/paddle/grn-blank.png</href>
          </Icon>
          <color>ff00eeff</color>
        </IconStyle>
      </Style>
      <Point>
        <coordinates>10.3178404690514,42.8237623614952,0</coordinates>
      </Point>
    </Placemark>
    <Placemark>
      <Snippet maxLines="0"> </Snippet>
      <description> </description>
      <name></name>
      <Style>
        <IconStyle>
          <Icon>
            <href>https://maps.google.com/mapfiles/kml/paddle/grn-blank.png</href>
          </Icon>
          <color>ff00eeff</color>
        </IconStyle>
      </Style>
      <Point>
        <coordinates>24.5023010108509,37.4270190757105,0</coordinates>
      </Point>
    </Placemark>
    <Placemark>
      <Snippet maxLines="0"> </Snippet>
      <description> </description>
      <name></name>
      <Style>
        <IconStyle>
          <Icon>
            <href>https://maps.google.com/mapfiles/kml/paddle/grn-blank.png</href>
          </Icon>
          <color>ff00eaff</color>
        </IconStyle>
      </Style>
      <Point>
        <coordinates>39.1009322913448,40.7363188853703,0</coordinates>
      </Point>
    </Placemark>
    <Placemark>
      <Snippet maxLines="0"> </Snippet>
      <description> </description>
      <name></name>
      <Style>
        <IconStyle>
          <Icon>
            <href>https://maps.google.com/mapfiles/kml/paddle/grn-blank.png</href>
          </Icon>
          <color>ff00e1ff</color>
        </IconStyle>
      </Style>
      <Point>
        <coordinates>20.6855604784295,43.339424633073,0</coordinates>
      </Point>
    </Placemark>
    <Placemark>
      <Snippet maxLines="0"> </Snippet>
      <description> </description>
      <name></name>
      <Style>
        <IconStyle>
          <Icon>
            <href>https://maps.google.com/mapfiles/kml/paddle/grn-blank.png</href>
          </Icon>
          <color>ff00e1ff</color>
        </IconStyle>
      </Style>
      <Point>
        <coordinates>27.3311544462738,38.1463302774429,0</coordinates>
      </Point>
    </Placemark>
    <Placemark>
      <Snippet maxLines="0"> </Snippet>
      <description> </description>
      <name></name>
      <Style>
        <IconStyle>
          <Icon>
            <href>https://maps.google.com/mapfiles/kml/paddle/grn-blank.png</href>
          </Icon>
          <color>ff00e1ff</color>
        </IconStyle>
      </Style>
      <Point>
        <coordinates>10.529700019508,43.0919005797638,0</coordinates>
      </Point>
    </Placemark>
    <Placemark>
      <Snippet maxLines="0"> </Snippet>
      <description> </description>
      <name></name>
      <Style>
        <IconStyle>
          <Icon>
            <href>https://maps.google.com/mapfiles/kml/paddle/grn-blank.png</href>
          </Icon>
          <color>ff00d9ff</color>
        </IconStyle>
      </Style>
      <Point>
        <coordinates>25.8431171534165,41.0366900746929,0</coordinates>
      </Point>
    </Placemark>
    <Placemark>
      <Snippet maxLines="0"> </Snippet>
      <description> </description>
      <name></name>
      <Style>
        <IconStyle>
          <Icon>
            <href>https://maps.google.com/mapfiles/kml/paddle/grn-blank.png</href>
          </Icon>
          <color>ff00d9ff</color>
        </IconStyle>
      </Style>
      <Point>
        <coordinates>8.99230898014532,36.0465627403696,0</coordinates>
      </Point>
    </Placemark>
    <Placemark>
      <Snippet maxLines="0"> </Snippet>
      <description> </description>
      <name></name>
      <Style>
        <IconStyle>
          <Icon>
            <href>https://maps.google.com/mapfiles/kml/paddle/grn-blank.png</href>
          </Icon>
          <color>ff00d5ff</color>
        </IconStyle>
      </Style>
      <Point>
        <coordinates>17.8203152856401,46.8051644042525,0</coordinates>
      </Point>
    </Placemark>
    <Placemark>
      <Snippet maxLines="0"> </Snippet>
      <description> </description>
      <name></name>
      <Style>
        <IconStyle>
          <Icon>
            <href>https://maps.google.com/mapfiles/kml/paddle/grn-blank.png</href>
          </Icon>
          <color>ff00d0ff</color>
        </IconStyle>
      </Style>
      <Point>
        <coordinates>23.2423591594653,40.3505410764692,0</coordinates>
      </Point>
    </Placemark>
    <Placemark>
      <Snippet maxLines="0"> </Snippet>
      <description> </description>
      <name></name>
      <Style>
        <IconStyle>
          <Icon>
            <href>https://maps.google.com/mapfiles/kml/paddle/grn-blank.png</href>
          </Icon>
          <color>ff00d0ff</color>
        </IconStyle>
      </Style>
      <Point>
        <coordinates>20.4689138636521,44.1917046196915,0</coordinates>
      </Point>
    </Placemark>
    <Placemark>
      <Snippet maxLines="0"> </Snippet>
      <description> </description>
      <name></name>
      <Style>
        <IconStyle>
          <Icon>
            <href>https://maps.google.com/mapfiles/kml/paddle/grn-blank.png</href>
          </Icon>
          <color>ff00ccff</color>
        </IconStyle>
      </Style>
      <Point>
        <coordinates>25.8131595520126,40.9797886599094,0</coordinates>
      </Point>
    </Placemark>
    <Placemark>
      <Snippet maxLines="0"> </Snippet>
      <description> </description>
      <name></name>
      <Style>
        <IconStyle>
          <Icon>
            <href>https://maps.google.com/mapfiles/kml/paddle/grn-blank.png</href>
          </Icon>
          <color>ff00c8ff</color>
        </IconStyle>
      </Style>
      <Point>
        <coordinates>20.6380915200028,43.1190926730234,0</coordinates>
      </Point>
    </Placemark>
    <Placemark>
      <Snippet maxLines="0"> </Snippet>
      <description> </description>
      <name></name>
      <Style>
        <IconStyle>
          <Icon>
            <href>https://maps.google.com/mapfiles/kml/paddle/grn-blank.png</href>
          </Icon>
          <color>ff00c4ff</color>
        </IconStyle>
      </Style>
      <Point>
        <coordinates>10.2573199266171,36.1831977975068,0</coordinates>
      </Point>
    </Placemark>
    <Placemark>
      <Snippet maxLines="0"> </Snippet>
      <description> </description>
      <name></name>
      <Style>
        <IconStyle>
          <Icon>
            <href>https://maps.google.com/mapfiles/kml/paddle/grn-blank.png</href>
          </Icon>
          <color>ff00c4ff</color>
        </IconStyle>
      </Style>
      <Point>
        <coordinates>24.6852341479017,36.8837633489018,0</coordinates>
      </Point>
    </Placemark>
    <Placemark>
      <Snippet maxLines="0"> </Snippet>
      <description> </description>
      <name></name>
      <Style>
        <IconStyle>
          <Icon>
            <href>https://maps.google.com/mapfiles/kml/paddle/grn-blank.png</href>
          </Icon>
          <color>ff00c4ff</color>
        </IconStyle>
      </Style>
      <Point>
        <coordinates>25.8581157123422,41.0635217567834,0</coordinates>
      </Point>
    </Placemark>
    <Placemark>
      <Snippet maxLines="0"> </Snippet>
      <description> </description>
      <name></name>
      <Style>
        <IconStyle>
          <Icon>
            <href>https://maps.google.com/mapfiles/kml/paddle/grn-blank.png</href>
          </Icon>
          <color>ff00bfff</color>
        </IconStyle>
      </Style>
      <Point>
        <coordinates>26.168899571031,42.1301756054232,0</coordinates>
      </Point>
    </Placemark>
    <Placemark>
      <Snippet maxLines="0"> </Snippet>
      <description> </description>
      <name></name>
      <Style>
        <IconStyle>
          <Icon>
            <href>https://maps.google.com/mapfiles/kml/paddle/grn-blank.png</href>
          </Icon>
          <color>ff00bbff</color>
        </IconStyle>
      </Style>
      <Point>
        <coordinates>19.3168767439628,43.2846220004752,0</coordinates>
      </Point>
    </Placemark>
    <Placemark>
      <Snippet maxLines="0"> </Snippet>
      <description> </description>
      <name></name>
      <Style>
        <IconStyle>
          <Icon>
            <href>https://maps.google.com/mapfiles/kml/paddle/grn-blank.png</href>
          </Icon>
          <color>ff00b3ff</color>
        </IconStyle>
      </Style>
      <Point>
        <coordinates>25.9271222201847,41.0139848420618,0</coordinates>
      </Point>
    </Placemark>
    <Placemark>
      <Snippet maxLines="0"> </Snippet>
      <description> </description>
      <name></name>
      <Style>
        <IconStyle>
          <Icon>
            <href>https://maps.google.com/mapfiles/kml/paddle/grn-blank.png</href>
          </Icon>
          <color>ff00b3ff</color>
        </IconStyle>
      </Style>
      <Point>
        <coordinates>24.7303220318592,36.9443334412918,0</coordinates>
      </Point>
    </Placemark>
    <Placemark>
      <Snippet maxLines="0"> </Snippet>
      <description> </description>
      <name></name>
      <Style>
        <IconStyle>
          <Icon>
            <href>https://maps.google.com/mapfiles/kml/paddle/grn-blank.png</href>
          </Icon>
          <color>ff00b3ff</color>
        </IconStyle>
      </Style>
      <Point>
        <coordinates>25.7536847497106,41.0039978973279,0</coordinates>
      </Point>
    </Placemark>
    <Placemark>
      <Snippet maxLines="0"> </Snippet>
      <description> </description>
      <name></name>
      <Style>
        <IconStyle>
          <Icon>
            <href>https://maps.google.com/mapfiles/kml/paddle/grn-blank.png</href>
          </Icon>
          <color>ff00a6ff</color>
        </IconStyle>
      </Style>
      <Point>
        <coordinates>24.4574058480844,37.1491149243849,0</coordinates>
      </Point>
    </Placemark>
    <Placemark>
      <Snippet maxLines="0"> </Snippet>
      <description> </description>
      <name></name>
      <Style>
        <IconStyle>
          <Icon>
            <href>https://maps.google.com/mapfiles/kml/paddle/grn-blank.png</href>
          </Icon>
          <color>ff00a2ff</color>
        </IconStyle>
      </Style>
      <Point>
        <coordinates>35.3760504178302,37.5670395070893,0</coordinates>
      </Point>
    </Placemark>
    <Placemark>
      <Snippet maxLines="0"> </Snippet>
      <description> </description>
      <name></name>
      <Style>
        <IconStyle>
          <Icon>
            <href>https://maps.google.com/mapfiles/kml/paddle/grn-blank.png</href>
          </Icon>
          <color>ff00a2ff</color>
        </IconStyle>
      </Style>
      <Point>
        <coordinates>10.3107787486095,42.8346783791245,0</coordinates>
      </Point>
    </Placemark>
    <Placemark>
      <Snippet maxLines="0"> </Snippet>
      <description> </description>
      <name></name>
      <Style>
        <IconStyle>
          <Icon>
            <href>https://maps.google.com/mapfiles/kml/paddle/grn-blank.png</href>
          </Icon>
          <color>ff009dff</color>
        </IconStyle>
      </Style>
      <Point>
        <coordinates>26.0648990842165,41.2027600820285,0</coordinates>
      </Point>
    </Placemark>
    <Placemark>
      <Snippet maxLines="0"> </Snippet>
      <description> </description>
      <name></name>
      <Style>
        <IconStyle>
          <Icon>
            <href>https://maps.google.com/mapfiles/kml/paddle/grn-blank.png</href>
          </Icon>
          <color>ff0095ff</color>
        </IconStyle>
      </Style>
      <Point>
        <coordinates>19.324802187291,43.268104744717,0</coordinates>
      </Point>
    </Placemark>
    <Placemark>
      <Snippet maxLines="0"> </Snippet>
      <description> </description>
      <name></name>
      <Style>
        <IconStyle>
          <Icon>
            <href>https://maps.google.com/mapfiles/kml/paddle/grn-blank.png</href>
          </Icon>
          <color>ff0091ff</color>
        </IconStyle>
      </Style>
      <Point>
        <coordinates>27.2331468037932,39.9587245613414,0</coordinates>
      </Point>
    </Placemark>
    <Placemark>
      <Snippet maxLines="0"> </Snippet>
      <description> </description>
      <name></name>
      <Style>
        <IconStyle>
          <Icon>
            <href>https://maps.google.com/mapfiles/kml/paddle/grn-blank.png</href>
          </Icon>
          <color>ff0091ff</color>
        </IconStyle>
      </Style>
      <Point>
        <coordinates>24.7110337672993,37.0094231195475,0</coordinates>
      </Point>
    </Placemark>
    <Placemark>
      <Snippet maxLines="0"> </Snippet>
      <description> </description>
      <name></name>
      <Style>
        <IconStyle>
          <Icon>
            <href>https://maps.google.com/mapfiles/kml/paddle/grn-blank.png</href>
          </Icon>
          <color>ff008cff</color>
        </IconStyle>
      </Style>
      <Point>
        <coordinates>10.3265156081569,42.8380700983019,0</coordinates>
      </Point>
    </Placemark>
    <Placemark>
      <Snippet maxLines="0"> </Snippet>
      <description> </description>
      <name></name>
      <Style>
        <IconStyle>
          <Icon>
            <href>https://maps.google.com/mapfiles/kml/paddle/grn-blank.png</href>
          </Icon>
          <color>ff008cff</color>
        </IconStyle>
      </Style>
      <Point>
        <coordinates>27.3259710458225,38.1740071120242,0</coordinates>
      </Point>
    </Placemark>
    <Placemark>
      <Snippet maxLines="0"> </Snippet>
      <description> </description>
      <name></name>
      <Style>
        <IconStyle>
          <Icon>
            <href>https://maps.google.com/mapfiles/kml/paddle/grn-blank.png</href>
          </Icon>
          <color>ff0080ff</color>
        </IconStyle>
      </Style>
      <Point>
        <coordinates>10.2623765713771,42.7680122810186,0</coordinates>
      </Point>
    </Placemark>
    <Placemark>
      <Snippet maxLines="0"> </Snippet>
      <description> </description>
      <name></name>
      <Style>
        <IconStyle>
          <Icon>
            <href>https://maps.google.com/mapfiles/kml/paddle/grn-blank.png</href>
          </Icon>
          <color>ff007bff</color>
        </IconStyle>
      </Style>
      <Point>
        <coordinates>24.7103773677213,36.9968167125097,0</coordinates>
      </Point>
    </Placemark>
    <Placemark>
      <Snippet maxLines="0"> </Snippet>
      <description> </description>
      <name></name>
      <Style>
        <IconStyle>
          <Icon>
            <href>https://maps.google.com/mapfiles/kml/paddle/grn-blank.png</href>
          </Icon>
          <color>ff007bff</color>
        </IconStyle>
      </Style>
      <Point>
        <coordinates>25.8333932702357,40.9755081094587,0</coordinates>
      </Point>
    </Placemark>
    <Placemark>
      <Snippet maxLines="0"> </Snippet>
      <description> </description>
      <name></name>
      <Style>
        <IconStyle>
          <Icon>
            <href>https://maps.google.com/mapfiles/kml/paddle/grn-blank.png</href>
          </Icon>
          <color>ff0073ff</color>
        </IconStyle>
      </Style>
      <Point>
        <coordinates>25.7527811486282,40.991945455539,0</coordinates>
      </Point>
    </Placemark>
    <Placemark>
      <Snippet maxLines="0"> </Snippet>
      <description> </description>
      <name></name>
      <Style>
        <IconStyle>
          <Icon>
            <href>https://maps.google.com/mapfiles/kml/paddle/grn-blank.png</href>
          </Icon>
          <color>ff0073ff</color>
        </IconStyle>
      </Style>
      <Point>
        <coordinates>24.7353705926528,36.9149933017118,0</coordinates>
      </Point>
    </Placemark>
    <Placemark>
      <Snippet maxLines="0"> </Snippet>
      <description> </description>
      <name></name>
      <Style>
        <IconStyle>
          <Icon>
            <href>https://maps.google.com/mapfiles/kml/paddle/grn-blank.png</href>
          </Icon>
          <color>ff006aff</color>
        </IconStyle>
      </Style>
      <Point>
        <coordinates>8.89671548335535,36.191324831652,0</coordinates>
      </Point>
    </Placemark>
    <Placemark>
      <Snippet maxLines="0"> </Snippet>
      <description> </description>
      <name></name>
      <Style>
        <IconStyle>
          <Icon>
            <href>https://maps.google.com/mapfiles/kml/paddle/grn-blank.png</href>
          </Icon>
          <color>ff0062ff</color>
        </IconStyle>
      </Style>
      <Point>
        <coordinates>25.8348496747084,41.0190667175992,0</coordinates>
      </Point>
    </Placemark>
    <Placemark>
      <Snippet maxLines="0"> </Snippet>
      <description> </description>
      <name></name>
      <Style>
        <IconStyle>
          <Icon>
            <href>https://maps.google.com/mapfiles/kml/paddle/grn-blank.png</href>
          </Icon>
          <color>ff0059ff</color>
        </IconStyle>
      </Style>
      <Point>
        <coordinates>25.7576045400022,40.9619435819791,0</coordinates>
      </Point>
    </Placemark>
    <Placemark>
      <Snippet maxLines="0"> </Snippet>
      <description> </description>
      <name></name>
      <Style>
        <IconStyle>
          <Icon>
            <href>https://maps.google.com/mapfiles/kml/paddle/grn-blank.png</href>
          </Icon>
          <color>ff0059ff</color>
        </IconStyle>
      </Style>
      <Point>
        <coordinates>35.4095184289301,37.592856483428,0</coordinates>
      </Point>
    </Placemark>
    <Placemark>
      <Snippet maxLines="0"> </Snippet>
      <description> </description>
      <name></name>
      <Style>
        <IconStyle>
          <Icon>
            <href>https://maps.google.com/mapfiles/kml/paddle/grn-blank.png</href>
          </Icon>
          <color>ff0055ff</color>
        </IconStyle>
      </Style>
      <Point>
        <coordinates>24.0255413192264,42.2389888757272,0</coordinates>
      </Point>
    </Placemark>
    <Placemark>
      <Snippet maxLines="0"> </Snippet>
      <description> </description>
      <name></name>
      <Style>
        <IconStyle>
          <Icon>
            <href>https://maps.google.com/mapfiles/kml/paddle/grn-blank.png</href>
          </Icon>
          <color>ff0055ff</color>
        </IconStyle>
      </Style>
      <Point>
        <coordinates>25.2223427627203,41.1537762872185,0</coordinates>
      </Point>
    </Placemark>
    <Placemark>
      <Snippet maxLines="0"> </Snippet>
      <description> </description>
      <name></name>
      <Style>
        <IconStyle>
          <Icon>
            <href>https://maps.google.com/mapfiles/kml/paddle/grn-blank.png</href>
          </Icon>
          <color>ff004dff</color>
        </IconStyle>
      </Style>
      <Point>
        <coordinates>19.2714016149881,43.2897717171244,0</coordinates>
      </Point>
    </Placemark>
    <Placemark>
      <Snippet maxLines="0"> </Snippet>
      <description> </description>
      <name></name>
      <Style>
        <IconStyle>
          <Icon>
            <href>https://maps.google.com/mapfiles/kml/paddle/grn-blank.png</href>
          </Icon>
          <color>ff0048ff</color>
        </IconStyle>
      </Style>
      <Point>
        <coordinates>32.6282778224827,40.4283661311654,0</coordinates>
      </Point>
    </Placemark>
    <Placemark>
      <Snippet maxLines="0"> </Snippet>
      <description> </description>
      <name></name>
      <Style>
        <IconStyle>
          <Icon>
            <href>https://maps.google.com/mapfiles/kml/paddle/grn-blank.png</href>
          </Icon>
          <color>ff0044ff</color>
        </IconStyle>
      </Style>
      <Point>
        <coordinates>20.8394041607439,43.2599566131693,0</coordinates>
      </Point>
    </Placemark>
    <Placemark>
      <Snippet maxLines="0"> </Snippet>
      <description> </description>
      <name></name>
      <Style>
        <IconStyle>
          <Icon>
            <href>https://maps.google.com/mapfiles/kml/paddle/grn-blank.png</href>
          </Icon>
          <color>ff0040ff</color>
        </IconStyle>
      </Style>
      <Point>
        <coordinates>25.9167746667589,41.0228186096576,0</coordinates>
      </Point>
    </Placemark>
    <Placemark>
      <Snippet maxLines="0"> </Snippet>
      <description> </description>
      <name></name>
      <Style>
        <IconStyle>
          <Icon>
            <href>https://maps.google.com/mapfiles/kml/paddle/grn-blank.png</href>
          </Icon>
          <color>ff003cff</color>
        </IconStyle>
      </Style>
      <Point>
        <coordinates>32.6636657415156,40.4519060537537,0</coordinates>
      </Point>
    </Placemark>
    <Placemark>
      <Snippet maxLines="0"> </Snippet>
      <description> </description>
      <name></name>
      <Style>
        <IconStyle>
          <Icon>
            <href>https://maps.google.com/mapfiles/kml/paddle/grn-blank.png</href>
          </Icon>
          <color>ff003cff</color>
        </IconStyle>
      </Style>
      <Point>
        <coordinates>25.5529725285,41.4664721211765,0</coordinates>
      </Point>
    </Placemark>
    <Placemark>
      <Snippet maxLines="0"> </Snippet>
      <description> </description>
      <name></name>
      <Style>
        <IconStyle>
          <Icon>
            <href>https://maps.google.com/mapfiles/kml/paddle/grn-blank.png</href>
          </Icon>
          <color>ff003cff</color>
        </IconStyle>
      </Style>
      <Point>
        <coordinates>9.02046725804736,36.0472404046523,0</coordinates>
      </Point>
    </Placemark>
    <Placemark>
      <Snippet maxLines="0"> </Snippet>
      <description> </description>
      <name></name>
      <Style>
        <IconStyle>
          <Icon>
            <href>https://maps.google.com/mapfiles/kml/paddle/grn-blank.png</href>
          </Icon>
          <color>ff0037ff</color>
        </IconStyle>
      </Style>
      <Point>
        <coordinates>24.7004108769844,36.9867103042434,0</coordinates>
      </Point>
    </Placemark>
    <Placemark>
      <Snippet maxLines="0"> </Snippet>
      <description> </description>
      <name></name>
      <Style>
        <IconStyle>
          <Icon>
            <href>https://maps.google.com/mapfiles/kml/paddle/grn-blank.png</href>
          </Icon>
          <color>ff0033ff</color>
        </IconStyle>
      </Style>
      <Point>
        <coordinates>9.06375823128432,36.0789752754451,0</coordinates>
      </Point>
    </Placemark>
    <Placemark>
      <Snippet maxLines="0"> </Snippet>
      <description> </description>
      <name></name>
      <Style>
        <IconStyle>
          <Icon>
            <href>https://maps.google.com/mapfiles/kml/paddle/grn-blank.png</href>
          </Icon>
          <color>ff0033ff</color>
        </IconStyle>
      </Style>
      <Point>
        <coordinates>24.7066486913903,37.0124347767673,0</coordinates>
      </Point>
    </Placemark>
    <Placemark>
      <Snippet maxLines="0"> </Snippet>
      <description> </description>
      <name></name>
      <Style>
        <IconStyle>
          <Icon>
            <href>https://maps.google.com/mapfiles/kml/paddle/grn-blank.png</href>
          </Icon>
          <color>ff002fff</color>
        </IconStyle>
      </Style>
      <Point>
        <coordinates>20.8230946516155,43.2978404083769,0</coordinates>
      </Point>
    </Placemark>
    <Placemark>
      <Snippet maxLines="0"> </Snippet>
      <description> </description>
      <name></name>
      <Style>
        <IconStyle>
          <Icon>
            <href>https://maps.google.com/mapfiles/kml/paddle/grn-blank.png</href>
          </Icon>
          <color>ff002bff</color>
        </IconStyle>
      </Style>
      <Point>
        <coordinates>24.4283035167877,37.1272463266889,0</coordinates>
      </Point>
    </Placemark>
    <Placemark>
      <Snippet maxLines="0"> </Snippet>
      <description> </description>
      <name></name>
      <Style>
        <IconStyle>
          <Icon>
            <href>https://maps.google.com/mapfiles/kml/paddle/grn-blank.png</href>
          </Icon>
          <color>ff0026ff</color>
        </IconStyle>
      </Style>
      <Point>
        <coordinates>8.28095896596507,35.7731906634419,0</coordinates>
      </Point>
    </Placemark>
    <Placemark>
      <Snippet maxLines="0"> </Snippet>
      <description> </description>
      <name></name>
      <Style>
        <IconStyle>
          <Icon>
            <href>https://maps.google.com/mapfiles/kml/paddle/grn-blank.png</href>
          </Icon>
          <color>ff0022ff</color>
        </IconStyle>
      </Style>
      <Point>
        <coordinates>35.7604223889554,38.1105274705544,0</coordinates>
      </Point>
    </Placemark>
    <Placemark>
      <Snippet maxLines="0"> </Snippet>
      <description> </description>
      <name></name>
      <Style>
        <IconStyle>
          <Icon>
            <href>https://maps.google.com/mapfiles/kml/paddle/grn-blank.png</href>
          </Icon>
          <color>ff000dff</color>
        </IconStyle>
      </Style>
      <Point>
        <coordinates>24.749338489402,36.919712738091,0</coordinates>
      </Point>
    </Placemark>
    <Placemark>
      <Snippet maxLines="0"> </Snippet>
      <description> </description>
      <name></name>
      <Style>
        <IconStyle>
          <Icon>
            <href>https://maps.google.com/mapfiles/kml/paddle/grn-blank.png</href>
          </Icon>
          <color>ff000dff</color>
        </IconStyle>
      </Style>
      <Point>
        <coordinates>20.8869601958865,42.9505073043218,0</coordinates>
      </Point>
    </Placemark>
    <Placemark>
      <Snippet maxLines="0"> </Snippet>
      <description> </description>
      <name></name>
      <Style>
        <IconStyle>
          <Icon>
            <href>https://maps.google.com/mapfiles/kml/paddle/grn-blank.png</href>
          </Icon>
          <color>ff0009ff</color>
        </IconStyle>
      </Style>
      <Point>
        <coordinates>24.7052391399392,36.9898496677865,0</coordinates>
      </Point>
    </Placemark>
    <Placemark>
      <Snippet maxLines="0"> </Snippet>
      <description> </description>
      <name></name>
      <Style>
        <IconStyle>
          <Icon>
            <href>https://maps.google.com/mapfiles/kml/paddle/grn-blank.png</href>
          </Icon>
          <color>ff0004ff</color>
        </IconStyle>
      </Style>
      <Point>
        <coordinates>24.9030181798907,41.1783073137059,0</coordinates>
      </Point>
    </Placemark>
    <Placemark>
      <Snippet maxLines="0"> </Snippet>
      <description> </description>
      <name></name>
      <Style>
        <IconStyle>
          <Icon>
            <href>https://maps.google.com/mapfiles/kml/paddle/grn-blank.png</href>
          </Icon>
          <color>ff0000f7</color>
        </IconStyle>
      </Style>
      <Point>
        <coordinates>38.2239492941649,40.8776873998943,0</coordinates>
      </Point>
    </Placemark>
    <Placemark>
      <Snippet maxLines="0"> </Snippet>
      <description> </description>
      <name></name>
      <Style>
        <IconStyle>
          <Icon>
            <href>https://maps.google.com/mapfiles/kml/paddle/grn-blank.png</href>
          </Icon>
          <color>ff0000f2</color>
        </IconStyle>
      </Style>
      <Point>
        <coordinates>35.7755231463949,38.0894777311323,0</coordinates>
      </Point>
    </Placemark>
    <Placemark>
      <Snippet maxLines="0"> </Snippet>
      <description> </description>
      <name></name>
      <Style>
        <IconStyle>
          <Icon>
            <href>https://maps.google.com/mapfiles/kml/paddle/grn-blank.png</href>
          </Icon>
          <color>ff0000ee</color>
        </IconStyle>
      </Style>
      <Point>
        <coordinates>24.7512196085332,36.98067476127,0</coordinates>
      </Point>
    </Placemark>
    <Placemark>
      <Snippet maxLines="0"> </Snippet>
      <description> </description>
      <name></name>
      <Style>
        <IconStyle>
          <Icon>
            <href>https://maps.google.com/mapfiles/kml/paddle/grn-blank.png</href>
          </Icon>
          <color>ff0000ee</color>
        </IconStyle>
      </Style>
      <Point>
        <coordinates>27.2238732377457,39.8404110854414,0</coordinates>
      </Point>
    </Placemark>
    <Placemark>
      <Snippet maxLines="0"> </Snippet>
      <description> </description>
      <name></name>
      <Style>
        <IconStyle>
          <Icon>
            <href>https://maps.google.com/mapfiles/kml/paddle/grn-blank.png</href>
          </Icon>
          <color>ff0000ea</color>
        </IconStyle>
      </Style>
      <Point>
        <coordinates>24.4918381906597,37.4530722882905,0</coordinates>
      </Point>
    </Placemark>
    <Placemark>
      <Snippet maxLines="0"> </Snippet>
      <description> </description>
      <name></name>
      <Style>
        <IconStyle>
          <Icon>
            <href>https://maps.google.com/mapfiles/kml/paddle/grn-blank.png</href>
          </Icon>
          <color>ff0000e6</color>
        </IconStyle>
      </Style>
      <Point>
        <coordinates>35.3955070001968,37.9683665409916,0</coordinates>
      </Point>
    </Placemark>
    <Placemark>
      <Snippet maxLines="0"> </Snippet>
      <description> </description>
      <name></name>
      <Style>
        <IconStyle>
          <Icon>
            <href>https://maps.google.com/mapfiles/kml/paddle/grn-blank.png</href>
          </Icon>
          <color>ff0000e6</color>
        </IconStyle>
      </Style>
      <Point>
        <coordinates>35.3445166914136,37.9482709849453,0</coordinates>
      </Point>
    </Placemark>
    <Placemark>
      <Snippet maxLines="0"> </Snippet>
      <description> </description>
      <name></name>
      <Style>
        <IconStyle>
          <Icon>
            <href>https://maps.google.com/mapfiles/kml/paddle/grn-blank.png</href>
          </Icon>
          <color>ff0000d9</color>
        </IconStyle>
      </Style>
      <Point>
        <coordinates>20.9013487214782,42.9774774168436,0</coordinates>
      </Point>
    </Placemark>
    <Placemark>
      <Snippet maxLines="0"> </Snippet>
      <description> </description>
      <name></name>
      <Style>
        <IconStyle>
          <Icon>
            <href>https://maps.google.com/mapfiles/kml/paddle/grn-blank.png</href>
          </Icon>
          <color>ff0000d9</color>
        </IconStyle>
      </Style>
      <Point>
        <coordinates>24.698521687798,36.9256176061393,0</coordinates>
      </Point>
    </Placemark>
    <Placemark>
      <Snippet maxLines="0"> </Snippet>
      <description> </description>
      <name></name>
      <Style>
        <IconStyle>
          <Icon>
            <href>https://maps.google.com/mapfiles/kml/paddle/grn-blank.png</href>
          </Icon>
          <color>ff0000d5</color>
        </IconStyle>
      </Style>
      <Point>
        <coordinates>24.4470268152335,37.4222391847089,0</coordinates>
      </Point>
    </Placemark>
    <Placemark>
      <Snippet maxLines="0"> </Snippet>
      <description> </description>
      <name></name>
      <Style>
        <IconStyle>
          <Icon>
            <href>https://maps.google.com/mapfiles/kml/paddle/grn-blank.png</href>
          </Icon>
          <color>ff0000d5</color>
        </IconStyle>
      </Style>
      <Point>
        <coordinates>24.7071112587582,36.9731114684584,0</coordinates>
      </Point>
    </Placemark>
    <Placemark>
      <Snippet maxLines="0"> </Snippet>
      <description> </description>
      <name></name>
      <Style>
        <IconStyle>
          <Icon>
            <href>https://maps.google.com/mapfiles/kml/paddle/grn-blank.png</href>
          </Icon>
          <color>ff0000cc</color>
        </IconStyle>
      </Style>
      <Point>
        <coordinates>8.28939041362448,35.7137319864174,0</coordinates>
      </Point>
    </Placemark>
    <Placemark>
      <Snippet maxLines="0"> </Snippet>
      <description> </description>
      <name></name>
      <Style>
        <IconStyle>
          <Icon>
            <href>https://maps.google.com/mapfiles/kml/paddle/grn-blank.png</href>
          </Icon>
          <color>ff0000bf</color>
        </IconStyle>
      </Style>
      <Point>
        <coordinates>35.3238533172103,37.9868832316976,0</coordinates>
      </Point>
    </Placemark>
    <Placemark>
      <Snippet maxLines="0"> </Snippet>
      <description> </description>
      <name></name>
      <Style>
        <IconStyle>
          <Icon>
            <href>https://maps.google.com/mapfiles/kml/paddle/grn-blank.png</href>
          </Icon>
          <color>ff0000bb</color>
        </IconStyle>
      </Style>
      <Point>
        <coordinates>7.02621140284625,46.2771343671646,0</coordinates>
      </Point>
    </Placemark>
    <Placemark>
      <Snippet maxLines="0"> </Snippet>
      <description> </description>
      <name></name>
      <Style>
        <IconStyle>
          <Icon>
            <href>https://maps.google.com/mapfiles/kml/paddle/grn-blank.png</href>
          </Icon>
          <color>ff0000b7</color>
        </IconStyle>
      </Style>
      <Point>
        <coordinates>7.06691035736364,46.3395789766236,0</coordinates>
      </Point>
    </Placemark>
    <Placemark>
      <Snippet maxLines="0"> </Snippet>
      <description> </description>
      <name></name>
      <Style>
        <IconStyle>
          <Icon>
            <href>https://maps.google.com/mapfiles/kml/paddle/grn-blank.png</href>
          </Icon>
          <color>ff0000aa</color>
        </IconStyle>
      </Style>
      <Point>
        <coordinates>8.90885028758917,36.1885625072762,0</coordinates>
      </Point>
    </Placemark>
    <Placemark>
      <Snippet maxLines="0"> </Snippet>
      <description> </description>
      <name></name>
      <Style>
        <IconStyle>
          <Icon>
            <href>https://maps.google.com/mapfiles/kml/paddle/grn-blank.png</href>
          </Icon>
          <color>ff0000a2</color>
        </IconStyle>
      </Style>
      <Point>
        <coordinates>8.48336629712094,35.8368696297187,0</coordinates>
      </Point>
    </Placemark>
    <Placemark>
      <Snippet maxLines="0"> </Snippet>
      <description> </description>
      <name></name>
      <Style>
        <IconStyle>
          <Icon>
            <href>https://maps.google.com/mapfiles/kml/paddle/grn-blank.png</href>
          </Icon>
          <color>ff0000a2</color>
        </IconStyle>
      </Style>
      <Point>
        <coordinates>20.7994391976973,43.2550052610411,0</coordinates>
      </Point>
    </Placemark>
    <Placemark>
      <Snippet maxLines="0"> </Snippet>
      <description> </description>
      <name></name>
      <Style>
        <IconStyle>
          <Icon>
            <href>https://maps.google.com/mapfiles/kml/paddle/grn-blank.png</href>
          </Icon>
          <color>ff0000a2</color>
        </IconStyle>
      </Style>
      <Point>
        <coordinates>24.6899625236303,37.0262572552756,0</coordinates>
      </Point>
    </Placemark>
    <Placemark>
      <Snippet maxLines="0"> </Snippet>
      <description> </description>
      <name></name>
      <Style>
        <IconStyle>
          <Icon>
            <href>https://maps.google.com/mapfiles/kml/paddle/grn-blank.png</href>
          </Icon>
          <color>ff00009d</color>
        </IconStyle>
      </Style>
      <Point>
        <coordinates>11.8621405889388,47.4079503997898,0</coordinates>
      </Point>
    </Placemark>
    <Placemark>
      <Snippet maxLines="0"> </Snippet>
      <description> </description>
      <name></name>
      <Style>
        <IconStyle>
          <Icon>
            <href>https://maps.google.com/mapfiles/kml/paddle/grn-blank.png</href>
          </Icon>
          <color>ff000099</color>
        </IconStyle>
      </Style>
      <Point>
        <coordinates>24.8807241719199,41.1706254048549,0</coordinates>
      </Point>
    </Placemark>
    <Placemark>
      <Snippet maxLines="0"> </Snippet>
      <description> </description>
      <name></name>
      <Style>
        <IconStyle>
          <Icon>
            <href>https://maps.google.com/mapfiles/kml/paddle/grn-blank.png</href>
          </Icon>
          <color>ff00008c</color>
        </IconStyle>
      </Style>
      <Point>
        <coordinates>24.3546246763075,41.0647186486047,0</coordinates>
      </Point>
    </Placemark>
    <Placemark>
      <Snippet maxLines="0"> </Snippet>
      <description> </description>
      <name></name>
      <Style>
        <IconStyle>
          <Icon>
            <href>https://maps.google.com/mapfiles/kml/paddle/grn-blank.png</href>
          </Icon>
          <color>ff000080</color>
        </IconStyle>
      </Style>
      <Point>
        <coordinates>8.32780421279345,35.7477387170684,0</coordinates>
      </Point>
    </Placemark>
    <Placemark>
      <Snippet maxLines="0"> </Snippet>
      <description> </description>
      <name></name>
      <Style>
        <IconStyle>
          <Icon>
            <href>https://maps.google.com/mapfiles/kml/paddle/grn-blank.png</href>
          </Icon>
          <color>ff00007b</color>
        </IconStyle>
      </Style>
      <Point>
        <coordinates>24.5135486963897,37.4278433087488,0</coordinates>
      </Point>
    </Placemark>
    <Placemark>
      <Snippet maxLines="0"> </Snippet>
      <description> </description>
      <name></name>
      <Style>
        <IconStyle>
          <Icon>
            <href>https://maps.google.com/mapfiles/kml/paddle/grn-blank.png</href>
          </Icon>
          <color>ff000077</color>
        </IconStyle>
      </Style>
      <Point>
        <coordinates>27.8778140628539,39.6604025654811,0</coordinates>
      </Point>
    </Placemark>
    <Placemark>
      <Snippet maxLines="0"> </Snippet>
      <description> </description>
      <name></name>
      <Style>
        <IconStyle>
          <Icon>
            <href>https://maps.google.com/mapfiles/kml/paddle/grn-blank.png</href>
          </Icon>
          <color>ff000073</color>
        </IconStyle>
      </Style>
      <Point>
        <coordinates>24.7360447483018,36.9928989327339,0</coordinates>
      </Point>
    </Placemark>
    <Placemark>
      <Snippet maxLines="0"> </Snippet>
      <description> </description>
      <name></name>
      <Style>
        <IconStyle>
          <Icon>
            <href>https://maps.google.com/mapfiles/kml/paddle/grn-blank.png</href>
          </Icon>
          <color>ff000066</color>
        </IconStyle>
      </Style>
      <Point>
        <coordinates>24.3940194176669,40.9768487425917,0</coordinates>
      </Point>
    </Placemark>
    <Placemark>
      <Snippet maxLines="0"> </Snippet>
      <description> </description>
      <name></name>
      <Style>
        <IconStyle>
          <Icon>
            <href>https://maps.google.com/mapfiles/kml/paddle/grn-blank.png</href>
          </Icon>
          <color>ff000062</color>
        </IconStyle>
      </Style>
      <Point>
        <coordinates>10.1849217655365,36.9031343398087,0</coordinates>
      </Point>
    </Placemark>
    <Placemark>
      <Snippet maxLines="0"> </Snippet>
      <description> </description>
      <name></name>
      <Style>
        <IconStyle>
          <Icon>
            <href>https://maps.google.com/mapfiles/kml/paddle/grn-blank.png</href>
          </Icon>
          <color>ff00005e</color>
        </IconStyle>
      </Style>
      <Point>
        <coordinates>11.8942123783987,47.432616399613,0</coordinates>
      </Point>
    </Placemark>
    <Placemark>
      <Snippet maxLines="0"> </Snippet>
      <description> </description>
      <name></name>
      <Style>
        <IconStyle>
          <Icon>
            <href>https://maps.google.com/mapfiles/kml/paddle/grn-blank.png</href>
          </Icon>
          <color>ff000055</color>
        </IconStyle>
      </Style>
      <Point>
        <coordinates>24.3312031819393,40.961031549354,0</coordinates>
      </Point>
    </Placemark>
    <Placemark>
      <Snippet maxLines="0"> </Snippet>
      <description> </description>
      <name></name>
      <Style>
        <IconStyle>
          <Icon>
            <href>https://maps.google.com/mapfiles/kml/paddle/grn-blank.png</href>
          </Icon>
          <color>ff000055</color>
        </IconStyle>
      </Style>
      <Point>
        <coordinates>8.66014716171048,40.4629010888575,0</coordinates>
      </Point>
    </Placemark>
    <Placemark>
      <Snippet maxLines="0"> </Snippet>
      <description> </description>
      <name></name>
      <Style>
        <IconStyle>
          <Icon>
            <href>https://maps.google.com/mapfiles/kml/paddle/grn-blank.png</href>
          </Icon>
          <color>ff000051</color>
        </IconStyle>
      </Style>
      <Point>
        <coordinates>24.4300942139012,37.1721663539043,0</coordinates>
      </Point>
    </Placemark>
    <Placemark>
      <Snippet maxLines="0"> </Snippet>
      <description> </description>
      <name></name>
      <Style>
        <IconStyle>
          <Icon>
            <href>https://maps.google.com/mapfiles/kml/paddle/grn-blank.png</href>
          </Icon>
          <color>ff00004d</color>
        </IconStyle>
      </Style>
      <Point>
        <coordinates>8.59898648567486,40.4041537309792,0</coordinates>
      </Point>
    </Placemark>
    <Placemark>
      <Snippet maxLines="0"> </Snippet>
      <description> </description>
      <name></name>
      <Style>
        <IconStyle>
          <Icon>
            <href>https://maps.google.com/mapfiles/kml/paddle/grn-blank.png</href>
          </Icon>
          <color>ff00004d</color>
        </IconStyle>
      </Style>
      <Point>
        <coordinates>24.4116131183406,41.0171746238246,0</coordinates>
      </Point>
    </Placemark>
    <Placemark>
      <Snippet maxLines="0"> </Snippet>
      <description> </description>
      <name></name>
      <Style>
        <IconStyle>
          <Icon>
            <href>https://maps.google.com/mapfiles/kml/paddle/grn-blank.png</href>
          </Icon>
          <color>ff000048</color>
        </IconStyle>
      </Style>
      <Point>
        <coordinates>8.67260918512143,40.4290969360097,0</coordinates>
      </Point>
    </Placemark>
    <Placemark>
      <Snippet maxLines="0"> </Snippet>
      <description> </description>
      <name></name>
      <Style>
        <IconStyle>
          <Icon>
            <href>https://maps.google.com/mapfiles/kml/paddle/grn-blank.png</href>
          </Icon>
          <color>ff000048</color>
        </IconStyle>
      </Style>
      <Point>
        <coordinates>9.02609238976729,36.0760968983874,0</coordinates>
      </Point>
    </Placemark>
    <Placemark>
      <Snippet maxLines="0"> </Snippet>
      <description> </description>
      <name></name>
      <Style>
        <IconStyle>
          <Icon>
            <href>https://maps.google.com/mapfiles/kml/paddle/grn-blank.png</href>
          </Icon>
          <color>ff000044</color>
        </IconStyle>
      </Style>
      <Point>
        <coordinates>8.59797727406857,40.4624526764776,0</coordinates>
      </Point>
    </Placemark>
    <Placemark>
      <Snippet maxLines="0"> </Snippet>
      <description> </description>
      <name></name>
      <Style>
        <IconStyle>
          <Icon>
            <href>https://maps.google.com/mapfiles/kml/paddle/grn-blank.png</href>
          </Icon>
          <color>ff000044</color>
        </IconStyle>
      </Style>
      <Point>
        <coordinates>24.472960826884,37.4199917193079,0</coordinates>
      </Point>
    </Placemark>
    <Placemark>
      <Snippet maxLines="0"> </Snippet>
      <description> </description>
      <name></name>
      <Style>
        <IconStyle>
          <Icon>
            <href>https://maps.google.com/mapfiles/kml/paddle/grn-blank.png</href>
          </Icon>
          <color>ff000044</color>
        </IconStyle>
      </Style>
      <Point>
        <coordinates>8.65929469667092,40.4259997164003,0</coordinates>
      </Point>
    </Placemark>
    <Placemark>
      <Snippet maxLines="0"> </Snippet>
      <description> </description>
      <name></name>
      <Style>
        <IconStyle>
          <Icon>
            <href>https://maps.google.com/mapfiles/kml/paddle/grn-blank.png</href>
          </Icon>
          <color>ff000040</color>
        </IconStyle>
      </Style>
      <Point>
        <coordinates>24.5082483907459,37.4202959100127,0</coordinates>
      </Point>
    </Placemark>
    <Placemark>
      <Snippet maxLines="0"> </Snippet>
      <description> </description>
      <name></name>
      <Style>
        <IconStyle>
          <Icon>
            <href>https://maps.google.com/mapfiles/kml/paddle/grn-blank.png</href>
          </Icon>
          <color>ff000037</color>
        </IconStyle>
      </Style>
      <Point>
        <coordinates>23.6970026937846,40.4760678637254,0</coordinates>
      </Point>
    </Placemark>
    <Placemark>
      <Snippet maxLines="0"> </Snippet>
      <description> </description>
      <name></name>
      <Style>
        <IconStyle>
          <Icon>
            <href>https://maps.google.com/mapfiles/kml/paddle/grn-blank.png</href>
          </Icon>
          <color>ff000037</color>
        </IconStyle>
      </Style>
      <Point>
        <coordinates>25.5229104339521,41.4805090824582,0</coordinates>
      </Point>
    </Placemark>
    <Placemark>
      <Snippet maxLines="0"> </Snippet>
      <description> </description>
      <name></name>
      <Style>
        <IconStyle>
          <Icon>
            <href>https://maps.google.com/mapfiles/kml/paddle/grn-blank.png</href>
          </Icon>
          <color>ff00002f</color>
        </IconStyle>
      </Style>
      <Point>
        <coordinates>25.4883545363968,41.4806771086444,0</coordinates>
      </Point>
    </Placemark>
    <Placemark>
      <Snippet maxLines="0"> </Snippet>
      <description> </description>
      <name></name>
      <Style>
        <IconStyle>
          <Icon>
            <href>https://maps.google.com/mapfiles/kml/paddle/grn-blank.png</href>
          </Icon>
          <color>ff00002f</color>
        </IconStyle>
      </Style>
      <Point>
        <coordinates>22.3092011885157,41.7020653266122,0</coordinates>
      </Point>
    </Placemark>
    <Placemark>
      <Snippet maxLines="0"> </Snippet>
      <description> </description>
      <name></name>
      <Style>
        <IconStyle>
          <Icon>
            <href>https://maps.google.com/mapfiles/kml/paddle/grn-blank.png</href>
          </Icon>
          <color>ff00002f</color>
        </IconStyle>
      </Style>
      <Point>
        <coordinates>8.53445391274217,35.462508209435,0</coordinates>
      </Point>
    </Placemark>
    <Placemark>
      <Snippet maxLines="0"> </Snippet>
      <description> </description>
      <name></name>
      <Style>
        <IconStyle>
          <Icon>
            <href>https://maps.google.com/mapfiles/kml/paddle/grn-blank.png</href>
          </Icon>
          <color>ff00002b</color>
        </IconStyle>
      </Style>
      <Point>
        <coordinates>8.66392724955205,40.4038940751008,0</coordinates>
      </Point>
    </Placemark>
    <Placemark>
      <Snippet maxLines="0"> </Snippet>
      <description> </description>
      <name></name>
      <Style>
        <IconStyle>
          <Icon>
            <href>https://maps.google.com/mapfiles/kml/paddle/grn-blank.png</href>
          </Icon>
          <color>ff000026</color>
        </IconStyle>
      </Style>
      <Point>
        <coordinates>8.64166474419719,40.4272136846156,0</coordinates>
      </Point>
    </Placemark>
    <Placemark>
      <Snippet maxLines="0"> </Snippet>
      <description> </description>
      <name></name>
      <Style>
        <IconStyle>
          <Icon>
            <href>https://maps.google.com/mapfiles/kml/paddle/grn-blank.png</href>
          </Icon>
          <color>ff000026</color>
        </IconStyle>
      </Style>
      <Point>
        <coordinates>32.6197031244605,40.5020691638055,0</coordinates>
      </Point>
    </Placemark>
    <Placemark>
      <Snippet maxLines="0"> </Snippet>
      <description> </description>
      <name></name>
      <Style>
        <IconStyle>
          <Icon>
            <href>https://maps.google.com/mapfiles/kml/paddle/grn-blank.png</href>
          </Icon>
          <color>ff000026</color>
        </IconStyle>
      </Style>
      <Point>
        <coordinates>29.4886731334934,38.9797668623728,0</coordinates>
      </Point>
    </Placemark>
    <Placemark>
      <Snippet maxLines="0"> </Snippet>
      <description> </description>
      <name></name>
      <Style>
        <IconStyle>
          <Icon>
            <href>https://maps.google.com/mapfiles/kml/paddle/grn-blank.png</href>
          </Icon>
          <color>ff000022</color>
        </IconStyle>
      </Style>
      <Point>
        <coordinates>8.61856986465197,40.4809172496536,0</coordinates>
      </Point>
    </Placemark>
    <Placemark>
      <Snippet maxLines="0"> </Snippet>
      <description> </description>
      <name></name>
      <Style>
        <IconStyle>
          <Icon>
            <href>https://maps.google.com/mapfiles/kml/paddle/grn-blank.png</href>
          </Icon>
          <color>ff000022</color>
        </IconStyle>
      </Style>
      <Point>
        <coordinates>8.48906093030155,35.9149485400544,0</coordinates>
      </Point>
    </Placemark>
    <Placemark>
      <Snippet maxLines="0"> </Snippet>
      <description> </description>
      <name></name>
      <Style>
        <IconStyle>
          <Icon>
            <href>https://maps.google.com/mapfiles/kml/paddle/grn-blank.png</href>
          </Icon>
          <color>ff000022</color>
        </IconStyle>
      </Style>
      <Point>
        <coordinates>23.681258215185,40.4422046868411,0</coordinates>
      </Point>
    </Placemark>
    <Placemark>
      <Snippet maxLines="0"> </Snippet>
      <description> </description>
      <name></name>
      <Style>
        <IconStyle>
          <Icon>
            <href>https://maps.google.com/mapfiles/kml/paddle/grn-blank.png</href>
          </Icon>
          <color>ff00001e</color>
        </IconStyle>
      </Style>
      <Point>
        <coordinates>8.5739378246552,35.4846705610483,0</coordinates>
      </Point>
    </Placemark>
    <Placemark>
      <Snippet maxLines="0"> </Snippet>
      <description> </description>
      <name></name>
      <Style>
        <IconStyle>
          <Icon>
            <href>https://maps.google.com/mapfiles/kml/paddle/grn-blank.png</href>
          </Icon>
          <color>ff00001e</color>
        </IconStyle>
      </Style>
      <Point>
        <coordinates>11.8313962320569,47.4422116713378,0</coordinates>
      </Point>
    </Placemark>
    <Placemark>
      <Snippet maxLines="0"> </Snippet>
      <description> </description>
      <name></name>
      <Style>
        <IconStyle>
          <Icon>
            <href>https://maps.google.com/mapfiles/kml/paddle/grn-blank.png</href>
          </Icon>
          <color>ff000015</color>
        </IconStyle>
      </Style>
      <Point>
        <coordinates>8.59675593070846,36.913338622158,0</coordinates>
      </Point>
    </Placemark>
    <Placemark>
      <Snippet maxLines="0"> </Snippet>
      <description> </description>
      <name></name>
      <Style>
        <IconStyle>
          <Icon>
            <href>https://maps.google.com/mapfiles/kml/paddle/grn-blank.png</href>
          </Icon>
          <color>ff000015</color>
        </IconStyle>
      </Style>
      <Point>
        <coordinates>24.1441512281347,40.8838573840765,0</coordinates>
      </Point>
    </Placemark>
    <Placemark>
      <Snippet maxLines="0"> </Snippet>
      <description> </description>
      <name></name>
      <Style>
        <IconStyle>
          <Icon>
            <href>https://maps.google.com/mapfiles/kml/paddle/grn-blank.png</href>
          </Icon>
          <color>ff000011</color>
        </IconStyle>
      </Style>
      <Point>
        <coordinates>25.5698835215056,41.4702186131114,0</coordinates>
      </Point>
    </Placemark>
    <Placemark>
      <Snippet maxLines="0"> </Snippet>
      <description> </description>
      <name></name>
      <Style>
        <IconStyle>
          <Icon>
            <href>https://maps.google.com/mapfiles/kml/paddle/grn-blank.png</href>
          </Icon>
          <color>ff00000d</color>
        </IconStyle>
      </Style>
      <Point>
        <coordinates>25.4794426611429,41.4758081310673,0</coordinates>
      </Point>
    </Placemark>
    <Placemark>
      <Snippet maxLines="0"> </Snippet>
      <description> </description>
      <name></name>
      <Style>
        <IconStyle>
          <Icon>
            <href>https://maps.google.com/mapfiles/kml/paddle/grn-blank.png</href>
          </Icon>
          <color>ff000009</color>
        </IconStyle>
      </Style>
      <Point>
        <coordinates>11.8786732878093,47.4264254847683,0</coordinates>
      </Point>
    </Placemark>
    <Placemark>
      <Snippet maxLines="0"> </Snippet>
      <description> </description>
      <name></name>
      <Style>
        <IconStyle>
          <Icon>
            <href>https://maps.google.com/mapfiles/kml/paddle/grn-blank.png</href>
          </Icon>
          <color>ff000009</color>
        </IconStyle>
      </Style>
      <Point>
        <coordinates>24.1045364213806,40.8757616850688,0</coordinates>
      </Point>
    </Placemark>
    <Placemark>
      <Snippet maxLines="0"> </Snippet>
      <description> </description>
      <name></name>
      <Style>
        <IconStyle>
          <Icon>
            <href>https://maps.google.com/mapfiles/kml/paddle/grn-blank.png</href>
          </Icon>
          <color>ff000004</color>
        </IconStyle>
      </Style>
      <Point>
        <coordinates>8.51617998168819,35.4749088588699,0</coordinates>
      </Point>
    </Placemark>
  </Document>
</kml>
